# Supplementary material for: Drug repurposing screens identify chemical entities for the development of COVID-19 interventions
Source: Nat Commun. 2021 Jun 3;12:3309. doi: 10.1038/s41467-021-23328-0 (PMC8175350; doi:10.1038/s41467-021-23328-0)
Supplement: Supplementary file 3 — Supplementary Data 1 [file 41467_2021_23328_MOESM3_ESM.xlsx]

## Sheet: Table S1
Supplementary Data 1. HeLa-ACE2 ReFRAME hits and their activities in the HeLa-ACE2 infection assay, uninfected HeLa-ACE2 cytotoxicity assay, HeLa-ACE2 TOA assay, HEK293T and HepG2 cytotoxicity assays, Calu-3 infection assay, and uninfected Calu-3 cytotoxicity assay.
																		HeLa-ACE2 CoV-2								HeLa-ACE2 cell count								HeLa-ACE2 uninfected cytotoxicity								HeLa-ACE2 TOA CoV-2
Compound ID	Compound	Library	Smiles	Anntoation Code	Annotation	Status	HeLa-ACE2 SARS-CoV-2 EC50 [μM]	HeLa-ACE2 cell count EC50 [μM]	uninfected HeLa-ACE2 CC50 [μM]	HeLa-ACE2 SI	TOA EC50 [μM]	TOA:HeLa-ACE2 EC50 Ratio	HeLa-ACE2 synergy score with remdesivi [δ]	Calu-3 SARS-CoV-2 EC50 [μM]	Calu-3 cell count EC50 [μM]	uninfected Calu-3 CC50 [μM]	Calu-3 SI	EC50 GeoMean1 (µM)	Geo. SD2	N	EC50s (µM)	Mode	Mode Summary3	Data Mode	Sinf Average (%)	EC50 GeoMean1 (µM)	Geo. SD2	N	EC50s (µM)	Mode	Mode Summary3	Data Mode	Sinf Average (%)	CC50 GeoMean1 (µM)	Geo. SD2	N	CC50s (µM)	Mode	Mode Summary3	Data Mode	Sinf Average (%)	EC50 GeoMean1 (µM)	Geo. SD2	N	EC50s (µM)	Mode	Mode Summary3	Data Mode	Sinf Average (%)
RFM-013-993-5	Remdesivir - control	Control	CCC(COC(=O)[C@@H](NP(=O)(Oc1ccccc1)OC[C@H]1O[C@@]([C@@H]([C@@H]1O)O)(C#N)c1ccc2n1ncnc2N)C)CC	AV	Nucleobindin-1 (NUCB1) Inhibitors; Viral-protein-inhibitors; ANTI-VIRAL; Antiviral Drugs; Viral Infections	Registered	0.123 ×÷ 1.276 (n=9)	> 1.199 ×÷ 3.993 (n=9)	> 9.673 ×÷ 1.056 (n=8)	> 78.71	0.77 ×÷ 1.248 (n=3)	6.26534	n/a	0.44 ×÷ 1.514 (n=4)	0.54 ×÷ 1.525 (n=4)	> 30 ×÷ 1 (n=4)	> 67.53	0.1229	1.27594	9	0.083, 0.141, 0.13, 0.105, 0.101, 0.138, 0.109, 0.138, 0.191	=, =, =, =, =, =, =, =, =		decreasing, decreasing, decreasing, decreasing, decreasing, decreasing, decreasing, decreasing, decreasing	-99.58	1.19866	3.99293	9	2.404, 2.404, 2.404, 2.404, 2.404, 2.404, 0.128, 2.404, 0.086	>, >, >, >, >, >, =, >, =	>	inactive, inactive, inactive, inactive, inactive, inactive, increasing, inactive, increasing	42.29	9.67336	1.05581	8	10, 10, 9.747, 8.869, 8.869, 10, , 10, 10	>, >, =, =, =, >, >, >	>	decreasing, decreasing, decreasing, decreasing, decreasing, decreasing, decreasing, decreasing	-98.06	0.770011	1.24837	3	0.602, 0.926, 0.819	=, =, =		decreasing, decreasing, decreasing	-100.54
CBR-001-546-303-3	Puromycin - cytotoxicity control	Control	OC[C@H]1O[C@H]([C@@H]([C@@H]1NC(=O)[C@H](Cc1ccc(cc1)OC)N)O)n1cnc2c1ncnc2N(C)C	ABX	Antibiotic protein synthesis inhibitor; Translational inhibitor		0.48 ×÷ 1.257 (n=9)	1.552 ×÷ 1.193 (n=9)	0.658 ×÷ 1.302 (n=8)	1.3721	0.316 ×÷ 1.658 (n=3)	0.658579	-	2.74 ×÷ 1.339 (n=4)	> 10 ×÷ 1 (n=4)	3.949 ×÷ 1.383 (n=4)	1.44285	0.479536	1.25692	9	0.38, 0.598, 0.621, 0.45, 0.531, 0.521, 0.566, 0.31, 0.435	=, =, =, =, =, =, =, =, =		decreasing, decreasing, decreasing, decreasing, decreasing, decreasing, decreasing, decreasing, decreasing	-99.85	1.55216	1.19303	9	1.411, 1.722, 1.407, 1.493, 1.556, 1.664, 2.304, 1.315, 1.306	=, =, =, =, =, =, =, =, =		decreasing, decreasing, decreasing, decreasing, decreasing, decreasing, decreasing, decreasing, decreasing	-100.57	0.657969	1.30165	8	0.551, 0.744, 0.946, 0.635, 0.635, 0.939, 0.47, 0.509	=, =, =, =, =, =, =, =		decreasing, decreasing, decreasing, decreasing, decreasing, decreasing, decreasing, decreasing	-99.84	0.315812	1.65823	3	0.552, 0.206, 0.277	=, =, =		decreasing, decreasing, decreasing	-102.54
CBR-001-601-523-9	Apilimod - control	Control	Cc1cccc(c1)/C=N/Nc1nc(OCCc2ccccn2)nc(c1)N1CCOCC1	AI	Rheumatoid Arthritis, Treatment of; Antipsoriatics; Multiple Sclerosis; Immunomodulators; Inflammatory Bowel Disease; IL-12 Production Inhibitors; Signal Transduction Modulators; Interleukin 12 and Interlukin 23 antagonist	Phase II	0.011 ×÷ 1.91 (n=9)	> 2.404 ×÷ 1 (n=9)	> 11.485 ×÷ 1.508 (n=8)	> 1018.85	> 2.404 ×÷ 1 (n=3)	213.259	3.568	1.87 ×÷ 0 (n=1)	> 2.5 ×÷ 0 (n=1)	-	-	0.0112727	1.90971	9	0.01, 0.009, 0.009, 0.01, 0.006, 0.009, 0.006, 0.035, 0.032	=, =, =, =, =, =, =, =, =		decreasing, decreasing, decreasing, decreasing, decreasing, decreasing, decreasing, decreasing, decreasing	-95.03	2.404	1	9	2.404, 2.404, 2.404, 2.404, 2.404, 2.404, 2.404, 2.404, 2.404	>, >, >, >, >, >, >, >, >	>	inactive, inactive, inactive, inactive, inactive, inactive, inactive, inactive, inactive		11.4852	1.50777	8	10, 31.707, 10, 10, 10, 10, 9.549, 10	>, =, >, >, >, >, =, >	>	inactive, decreasing, inactive, decreasing, decreasing, decreasing, decreasing, decreasing	-100	2.404	1	3	2.404, 2.404, 2.404	>, >, >	>	inactive, inactive, inactive
RFM-012-781-1	Digoxin	Pilot	O=C1OCC(=C1)[C@H]1CC[C@]2([C@]1(C)[C@H](O)C[C@H]1[C@H]2CC[C@H]2[C@]1(C)CC[C@@H](C2)O[C@H]1C[C@H](O)[C@@H]([C@H](O1)C)O[C@H]1C[C@H](O)[C@@H]([C@H](O1)C)O[C@H]1C[C@H](O)[C@@H]([C@H](O1)C)O)O	CARDIO	Na+, K+ ATPase Inhibitor; Retinoid RORgammaT (T Cell-Specific Isoform 2) Antagonists; Signal Transduction Modulators; Antiarrhythmic; Antiarrhythmic Drugs; Heart Failure Therapy	Registered	0.166 ×÷ 1.261 (n=5)	0.325 ×÷ 1.481 (n=5)	0.12 ×÷ 1.425 (n=5)	0.722991	0.792 ×÷ 1.076 (n=3)	4.76908	-	0.17 ×÷ 1.193 (n=3)	> 9.95 ×÷ 1.004 (n=3)	> 5.035 ×÷ 21.849 (n=3)	> 29.80	0.166122	1.26059	5	0.136, 0.139, 0.221, 0.206, 0.147	=, =, =, =, =		decreasing, decreasing, decreasing, decreasing, decreasing	-100.13	0.325236	1.48051	5	0.202, 0.533, 0.412, 0.242, 0.339	=, =, =, =, =		decreasing, decreasing, decreasing, decreasing, decreasing	-100.65	0.120104	1.42483	5	0.106, 0.187, 0.091, 0.085, 0.163	=, =, =, =, =		decreasing, decreasing, decreasing, decreasing, decreasing,	-98.47	0.792247	1.07555	3	0.861, 0.752, 0.768	=, =, =		decreasing, decreasing, decreasing	-89.39
RFM-005-459-1	Nelfinavir mesylate	Pilot	O[C@@H]([C@@H](NC(=O)c1cccc(c1C)O)CSc1ccccc1)CN1C[C@H]2CCCC[C@H]2C[C@H]1C(=O)NC(C)(C)C	AV	HIV protease inhibitor and an antineoplastic agent	Registered	> 8.643 ×÷ 1.234 (n=11)	> 9.595 ×÷ 1.001 (n=11)	> 18.017 ×÷ 2.211 (n=11)	> 2.08	> 8.345 ×÷ 1.251 (n=5)	0.965499	-1.233	0.36 ×÷ 0 (n=6)	0.88 ×÷ 3.871 (n=6)	> 9.4 ×÷ 1.957 (n=6)	> 26.07	8.64277	1.23359	11	4.774, 9.59, 9.59, 9.59, 9.59, 8.011, 9.615, 9.615, 7.897, 9.198, 9.253	=, >, >, >, >, =, >, >, =, =, =	>	decreasing, inactive, inactive, inactive, decreasing, decreasing, inactive, decreasing, decreasing, decreasing, decreasing	-100	9.59454	1.00105	11	9.59, 9.59, 9.59, 9.59, 9.59, 9.59, , 9.615, 9.615, 9.59, 9.59, 9.59	>, >, >, >, >, >, >, >, >, >, >	>	inactive, inactive, inactive, inactive, inactive, inactive, inactive, inactive, inactive, inactive, inactive		18.0172	2.21126	11	21.776, 39.84, 33.338, 39.84, 39.8, 6.815, 40, 8.092, 6.889, 11.643, 8.004	=, >, =, >, >, =, > , =, =, =, =,	>	decreasing, decreasing, decreasing, inactive, inactive, decreasing, decreasing, decreasing, decreasing, decreasing, decreasing,	-100.22	8.34458	1.25054	5	9.59, 9.615, 9.615, , 5.757, 7.927	>, >, >, =, =	>	inactive, inactive, inactive, decreasing, decreasing	-100
RFM-013-956-0_old	Remdesivir	Pilot	CCC(COC(=O)[C@@H](NP(=O)(Oc1ccccc1)OC[C@H]1O[C@@]([C@@H]([C@@H]1O)O)(C#N)c1ccc2n1ncnc2N)C)CC	AV	Nucleobindin-1 (NUCB1) Inhibitors; Viral-protein-inhibitors; ANTI-VIRAL; Antiviral Drugs; Viral Infections	Registered	0.127 ×÷ 2.146 (n=7)	> 9.597 ×÷ 1.001 (n=7)	9.973 ×÷ 2.047 (n=7)	78.7042	0.795 ×÷ 1.638 (n=3)	6.27497	-	0.61 ×÷ 1.27 (n=4)	0.7 ×÷ 1.421 (n=4)	> 29.9 ×÷ 1.002 (n=4)	> 49.36	0.126715	2.14627	7	0.085, 0.142, 0.081, 0.584, 0.174, 0.06, 0.088	=, =, =, =, =, =, =		decreasing, decreasing, decreasing, decreasing, decreasing, decreasing, decreasing	-100.04	9.59714	1.00127	7	9.59, 9.59, 9.59, 9.59, 9.59, 9.615, 9.615	>, >, >, >, >, >, >	>	decreasing (weakly active), inactive, inactive, inactive, inactive, inactive, inactive	-100	9.97298	2.04706	7	12.457, 4.369, 16.911, 9.65, 3.243, 15.785, 21.582	=, =, =, =, =, =, =		decreasing, decreasing, decreasing, decreasing, decreasing, decreasing, decreasing	-86.26	0.795131	1.63761	3	0.479, 1.283, 0.818	=, =, =		decreasing, decreasing, decreasing	-102.3
RFM-013-996-8	N-hydroxycytidine	Pilot	OC[C@H]1O[C@H]([C@@H]([C@@H]1O)O)n1ccc(nc1=O)NO	AV	Parent drug of EIDD-2801/MK-4482/Mulnopiravir; Antiviral	Phase II/III	2.069 ×÷ 1.194 (n=2)	> 9.59 ×÷ 1 (n=2)	> 37.514 ×÷ 0 (n=2)	> 18.13	4.057 ×÷ 0 (n=1)	1.96069	-	0.8 ×÷ 1.012 (n=2)	2.3 ×÷ 1.289 (n=2)	29.85 ×÷ 1 (n=2)	37.5	2.06917	1.19432	2	1.825, 2.346	=, =		decreasing, decreasing	-100	9.59	1	2	9.59, 9.59	>, >	>	inactive, inactive		37.5138		2	35.359, 39.8	=, >	>	decreasing, decreasing	-100	4.057		1	4.057	=		decreasing	-100
RFM-004-248-8	AZD-9291/Osimertinib	ReFRAME	C=CC(=O)Nc1cc(Nc2nccc(n2)c2cn(c3c2cccc3)C)c(cc1N(CCN(C)C)C)OC	ONC	Non-Small Cell Lung Cancer Therapy; EGFR (Thr790Met Mutant) Inhibitors; Signal Transduction Modulators	Registered	0.962 ×÷ 2.204 (n=7)	> 4.226 ×÷ 1.898 (n=7)	> 18.07 ×÷ 2.604 (n=6)	> 18.79	> 7.846 ×÷ 1.333 (n=2)	8.15665	-0.722	> 1.59 ×÷ 3.809 (n=4)	> 9.98 ×÷ 1.001 (n=4)	1.693 ×÷ 5.461 (n=4)	< 1.07	0.961879	2.20376	7	0.639, 0.637, 0.519, 0.662, 0.706, 1.649, 4.679	=, =, =, =, =, =, =		decreasing, decreasing, decreasing, decreasing, decreasing, decreasing, decreasing	-99.51	4.22642	1.89836	7	1.601, 2.965, 3.485, 3.888, 4.051, 9.615, 9.615	=, =, =, =, =, >, >	>	decreasing, decreasing, decreasing, decreasing, decreasing, inactive, decreasing	-98.48	18.07	2.60445	6	5.386, 39.84, 5.952, 39.8, 17.122, 40	=, >, =, >, =, >	>	decreasing, inactive, decreasing, inactive, decreasing, inactive	-100.19	7.84571	1.33321	2	6.402, 9.615,	=, >,	>	decreasing, decreasing,	-100
RFM-006-160-9	Tesevatinib, XL647, Kadmon Corporation	ReFRAME	COc1cc2c(cc1OC[C@@H]1C[C@H]3[C@@H](C1)CN(C3)C)ncnc2Nc1ccc(c(c1F)Cl)Cl	ONC	Breast Cancer Therapy;Treatment of Renal Diseases; Non-Small Cell Lung Cancer Therapy; Angiogenesis Inhibitors; EGFR (HER1; erbB1) Inhibitors; EphB4 Inhibitors; HER2 (erbB2) Inhibitors; Signal Transduction Modulators; Src Kinase Inhibitors; VEGFR-2 (FLK-1/KDR) Inhibitors; VEGFR-3 (FLT4) Inhibitors	Phase III	2.435 ×÷ 1.176 (n=4)	> 8.163 ×÷ 1.232 (n=4)	> 20.599 ×÷ 2.27 (n=4)	> 8.46	> 7.605 ×÷ 1.275 (n=3)	3.12278	-	3.32 ×÷ 1.526 (n=3)	> 9.97 ×÷ 1.002 (n=3)	3.519 ×÷ 1.632 (n=3)	1.05885	2.43535	1.17575	4	1.92, 2.761, 2.59, 2.562	=, =, =, =		decreasing, decreasing, decreasing, decreasing	-100.56	8.16338	1.23164	4	6.194, 7.796, 9.59, 9.59	=, =, >, >	>	decreasing, decreasing, decreasing, decreasing	-100	20.599	2.27041	4	39.84, 7.343, 39.84, 15.448	>, =, >, =	>	inactive, decreasing, inactive, decreasing	-100.38	7.60507	1.27514	3	7.766, 5.906, 9.59	=, =, >	>	decreasing, decreasing, decreasing	-100
RFM-007-640-4	CFI-400945	ReFRAME	COc1ccc2c(c1)[C@]1(C[C@H]1c1ccc3c(c1)[nH]nc3/C=C/c1ccc(cc1)CN1C[C@H](C)O[C@@H](C1)C)C(=O)N2	ONC	Antimitotic Drugs; Polo-like Kinase-4 (Plk-4) Inhibitors	Phase I	> 7.001 ×÷ 1.249 (n=4)	> 0.117 ×÷ 19.004 (n=4)	7.176 ×÷ 2.489 (n=4)	< 1.02	4.573 ×÷ 1.225 (n=3)	0.653175	-	3.36 ×÷ 1.167 (n=3)	4.75 ×÷ 1.599 (n=3)	> 19.756 ×÷ 1.816 (n=3)	> 5.88	7.00123	1.24949	4	6.963, 6.192, 5.811, 9.59	=, =, =, >	>	decreasing, decreasing, decreasing, decreasing	-100	0.116796	19.0036	4	0.021, 0.028, 0.033, 9.59	=, =, =, >	>	decreasing, decreasing, decreasing, decreasing	-53.44	7.17615	2.48877	4	24.972, 4.253, 7.83, 3.189	=, =, =, =		decreasing, decreasing, decreasing, decreasing	-100	4.57303	1.22455	3	5.763, 3.952, 4.199	=, =, =		decreasing, decreasing, decreasing	-100
RFM-009-245-5	Ralimetinib mesylate/LY2228820	ReFRAME	Fc1ccc(cc1)c1nc([nH]c1c1ccc2c(n1)n(CC(C)(C)C)c(n2)N)C(C)(C)C	ONC	p38 Mitogen-activated protein kinase INHIBITOR; ANTINEOPLASTIC; ANTICANCER; CANCER	Phase II	1.874 ×÷ 1.124 (n=5)	> 6.867 ×÷ 2.11 (n=5)	27.356 ×÷ 1.199 (n=4)	14.6004	0.787 ×÷ 1.401 (n=3)	0.420171	-0.846	3.83 ×÷ 1.471 (n=3)	5.55 ×÷ 1.398 (n=3)	13.771 ×÷ 1.121 (n=3)	3.59658	1.87366	1.12446	5	1.674, 1.835, 1.816, 1.81, 2.287	=, =, =, =, =		decreasing, decreasing, decreasing, decreasing, decreasing	-99.68	6.8675	2.10996	5	9.59, 9.59, 1.806, 9.59, 9.59	>, >, =, >, >	>	inactive, inactive, increasing, increasing, inactive	59.65	27.3563	1.19893	4	29.399, 33.897, 22.384, 25.107	=, =, =, =		decreasing, decreasing, decreasing, decreasing	-99.16	0.787256	1.40129	3	1.035, 0.873, 0.54	=, =, =		decreasing, decreasing, decreasing	-99.99
RFM-004-131-6	MK-2206	ReFRAME	O=c1[nH]nc2n1ccc1c2cc(c(n1)c1ccc(cc1)C1(N)CCC1)c1ccccc1	ONC	Oncolytic; allosteric AKT inhibitor	Phase II	1.103 ×÷ 2.74 (n=5)	> 9.59 ×÷ 1 (n=5)	> 22.753 ×÷ 1.456 (n=4)	> 20.63	> 9.388 ×÷ 1.038 (n=3)	8.51054	2.087	> 4.9 ×÷ 3.432 (n=3)	> 9.98 ×÷ 1 (n=3)	8.703 ×÷ 1.162 (n=3)	< 1.78	1.10308	2.74035	5	5.931, 0.599, 1.177, 0.866, 0.451	=, =, =, =, =		decreasing, decreasing, decreasing, decreasing, decreasing	-98.83	9.59	1	5	9.59, 9.59, 9.59, 9.59, 9.59	>, >, >, >, >	>	inactive, inactive, inactive, inactive, inactive		22.7526	1.45566	4	19.914, 18.196, 39.84, 18.564	=, =, >, =	>	decreasing, decreasing, decreasing, decreasing	-100	9.38777	1.03761	3	9.59, 9.59, 8.996	>, >, =	>	inactive, decreasing, decreasing	-100
RFM-003-581-4	8-Chloroadenosine	ReFRAME	OC[C@H]1OC([C@@H]([C@@H]1O)O)n1c(Cl)nc2c1ncnc2N	ONC	Oncolytic Drugs;Lymphocytic Leukemia Therapy; Autophagy Inducers; Telomerase Inhibitors	Phase I	0.927 ×÷ 1.542 (n=4)	> 9.59 ×÷ 1 (n=4)	> 11.861 ×÷ 4.692 (n=4)	> 12.80	1.067 ×÷ 1.209 (n=3)	1.15131	-	4.94 ×÷ 1.476 (n=3)	> 9.98 ×÷ 1 (n=3)	> 27.747 ×÷ 1.135 (n=3)	> 5.62	0.926947	1.54174	4	0.665, 0.777, 0.816, 1.751	=, =, =, =		decreasing, decreasing, decreasing, decreasing	-97.97	9.59	1	4	9.59, 9.59, 9.59, 9.59	>, >, >, >	>	inactive, inactive, inactive, inactive		11.8609	4.69189	4	34.462, 10.238, 39.84, 1.408	=, =, >, =	>	decreasing, decreasing, inactive, decreasing	-86.53	1.0672	1.20944	3	1.311, 0.901, 1.029	=, =, =		decreasing, decreasing, decreasing	-97.6
RFM-002-046-2	Sorafenib	Pilot	CNC(=O)c1nccc(c1)Oc1ccc(cc1)NC(=O)Nc1ccc(c(c1)C(F)(F)F)Cl	ONC	Pulmonary Hypertension, Treatment of;Ovarian Cancer Therapy;Head and Neck Cancer Therapy;Sarcoma Therapy;Neurologic Cancer Therapy;Melanoma Therapy;Non-Small Cell Lung Cancer Therapy;Lung Cancer Therapy;Digestive/Gastrointestinal Cancer Therapy;Hematological Cancer Therapy;Neurologic Drugs (Miscellaneous);Prostate Cancer Therapy;Genitourinary Cancer Therapy;Glioblastoma Multiforme Therapy;Bladder…	Registered	> 5.675 ×÷ 1.431 (n=6)	> 8.306 ×÷ 1.194 (n=6)	> 8.647 ×÷ 2.191 (n=7)	> 1.52	3.512 ×÷ 1.106 (n=3)	0.61879	-	> 5.2 ×÷ 1.574 (n=4)	> 9.36 ×÷ 1.139 (n=4)	5.299 ×÷ 2.315 (n=4)	< 1.02	5.67527	1.43094	6	3.268, 5.351, 6.14, 6.661, 4.859, 9.615	=, =, =, =, =, >	>	decreasing, , decreasing, decreasing, decreasing, , decreasing, inactive	-100	8.30596	1.19354	6	7.209, 6.348, 8.093, 9.59, 9.615, 9.615	=, =, =, >, >, >	>	decreasing, decreasing, decreasing, decreasing, decreasing, inactive	-100	8.6474	2.19115	7	5.206, 39.84, 4.588, 5.103, 5.487, 10.178, 13.333	=, >, =, =, =, =, >	>	decreasing, inactive, decreasing, decreasing, decreasing, decreasing, decreasing	-99.34	3.5118	1.10586	3	3.511, 3.176, 3.884	=, =, =		decreasing, decreasing, decreasing	-99.15
RFM-000-406-8	Manidipine (Manyper)	ReFRAME	COC(=O)C1=C(C)NC(=C(C1c1cccc(c1)[N+](=O)[O-])C(=O)OCCN1CCN(CC1)C(c1ccccc1)c1ccccc1)C	ION	Related to amlodipine; Dihydropyridine compound class	Registered	> 6.888 ×÷ 1.633 (n=9)	> 9.596 ×÷ 1.001 (n=9)	> 17.068 ×÷ 1.73 (n=8)	> 2.48	7.716 ×÷ 1.208 (n=3)	1.12016	-4.727	> 5.48 ×÷ 3.822 (n=5)	> 9.98 ×÷ 1.001 (n=5)	> 29.89 ×÷ 1.002 (n=5)	> 5.45	6.88804	1.63271	9	8.876, 8.234, 9.59, 9.59, 9.59, 6.401, 2.18, 4.742, 8.183	=, =, >, >, >, =, =, =, =	>	decreasing, decreasing, inactive, decreasing, inactive, decreasing, decreasing, decreasing, decreasing	-100	9.59555	1.00115	9	9.59, 9.59, 9.59, 9.59, 9.59, 9.615, 9.615, 9.59, 9.59	>, >, >, >, >, >, >, >, >	>	decreasing, decreasing, inactive, inactive, inactive, inactive, inactive, decreasing (weakly active), inactive	-100	17.0684	1.7296	8	8.873, 8.329, 23.415, 11.811, 19.269, 40, 17.479, 26.162	=, =, =, =, =, >, =, =	>	decreasing, decreasing, decreasing, decreasing, decreasing, inactive, decreasing, decreasing	-95.87	7.7157	1.20805	3	6.686, 7.187, 9.559	=, =, =		decreasing, decreasing, decreasing	-100
RFM-001-883-7	Amiodarone	Pilot and ReFRAME	CCCCc1oc2c(c1C(=O)c1cc(I)c(c(c1)I)OCCN(CC)CC)cccc2	ION	An antianginal and class III antiarrhythmic drug. It increases the duration of ventricular and atrial muscle action by inhibiting POTASSIUM CHANNELS and VOLTAGE-GATED SODIUM CHANNELS	Registered	1.027 ×÷ 1.071 (n=5)	> 9.59 ×÷ 1 (n=5)	15.937 ×÷ 1.644 (n=5)	15.5223	5.554 ×÷ 1.119 (n=3)	5.40944	0.683	6.55 ×÷ 1.091 (n=3)	> 9.98 ×÷ 1 (n=3)	16.102 ×÷ 1.207 (n=3)	2.45741	1.02672	1.07084	5	1.013, 1.064, 0.916, 1.08, 1.07	=, =, =, =, =		decreasing, decreasing, decreasing, decreasing, decreasing	-96.11	9.59	1	5	9.59, 9.59, 9.59, 9.59, 9.59	>, >, >, >, >	>	decreasing (weakly active), inactive, inactive, inactive, inactive	-100	15.937	1.64445	5	10.615, 27.112, 8.484, 22.499, 18.715	=, =, =, =, =		decreasing, decreasing, decreasing, decreasing, decreasing	-101.34	5.55397	1.11948	3	4.982, 5.51, 6.241	=, =, =		decreasing, decreasing, decreasing	-100
RFM-000-073-7	GW-803430	ReFRAME	COc1cc(ccc1OCCN1CCCC1)n1cnc2c(c1=O)sc(c2)c1ccc(cc1)Cl	STM	Antiobesity Drug; Melanin-Concentrating Hormone MCH-R1 (SLC-1) Receptor Antagonists;Signal Transduction Modulators	Phase I	1.696 ×÷ 2.057 (n=3)	> 7.876 ×÷ 1.247 (n=3)	18.919 ×÷ 1.815 (n=3)	11.1573	> 9.59 ×÷ 1 (n=2)	5.65559	-	6.57 ×÷ 1.154 (n=2)	> 9.98 ×÷ 1 (n=2)	5.806 ×÷ 0 (n=2)	0.883926	1.69567	2.05678	3	3.843, 1.288, 0.985	=, =, =		decreasing, decreasing, decreasing	-100	7.87593	1.24725	3	9.59, 8.214, 6.202	>, =, =	>	inactive, decreasing, decreasing	-100	18.919	1.8152	3	24.371, 9.575, 29.019	=, =, =		decreasing, decreasing, decreasing	-99.86	9.59	1	2	, 9.59, 9.59	>, >	>	decreasing, inactive	-100
RFM-003-052-4	BGB324	ReFRAME	Nc1nc(nn1c1nnc2c(c1)CCCc1c2cccc1)Nc1ccc2c(c1)CC[C@H](CC2)N1CCCC1	ONC	Oncolytic Drugs; Myeloid Leukemia Therapy; Non-Small Cell Lung Cancer Therapy; AXL Kinase Inhibitors;Signal Transduction Modulators	Phase II	1.202 ×÷ 1.245 (n=5)	> 9.151 ×÷ 1.11 (n=5)	15.684 ×÷ 1.525 (n=4)	13.0507	> 9.353 ×÷ 1.044 (n=3)	7.78235	7.223	6.94 ×÷ 1.042 (n=3)	6.27 ×÷ 1.27 (n=3)	19.024 ×÷ 1.18 (n=3)	2.7414	1.2018	1.24537	5	1.207, 0.972, 1.035, 1.206, 1.712	=, =, =, =, =		decreasing, decreasing, decreasing, decreasing, decreasing	-98.12	9.15149	1.11033	5	7.589, 9.59, 9.59, 9.59, 9.59	=, >, >, >, >	>	decreasing, decreasing, decreasing, decreasing, decreasing	-100	15.6844	1.52462	4	13.403, 12.821, 29.413, 11.973	=, =, =, =		decreasing, decreasing, decreasing, decreasing	-101.43	9.35285	1.04432	3	9.59, 8.896, 9.59	>, =, >	>	decreasing, decreasing, decreasing	-100
CBR-001-847-631-8	Simeprevir	Pilot and ReFRAME	COc1ccc2c(c1C)nc(cc2O[C@@H]1C[C@@H]2[C@@H](C1)C(=O)N(C)CCCC/C=C\[C@H]1[C@](NC2=O)(C1)C(=O)NS(=O)(=O)C1CC1)c1scc(n1)C(C)C	AV	Anti-Hepatitis C Virus Drugs; HCV NS3/4A protease Inhibitor; Serine protease inhibitor	Registered	> 7.884 ×÷ 1.296 (n=10)	> 9.472 ×÷ 1.04 (n=10)	> 22.165 ×÷ 2.291 (n=7)	> 2.81	> 8.623 ×÷ 1.297 (n=6)	1.09376	-0.667	> 7.7 ×÷ 1.385 (n=6)	> 9.6 ×÷ 1.099 (n=6)	> 22.39 ×÷ 1.591 (n=6)	> 2.91	7.88401	1.29605	10	5.083, 6.321, 5.98, 6.208, 9.59, 9.59, 9.59, 9.59, 9.59, 9.59	=, =, =, =, >, >, >, >, >, >	>	decreasing, decreasing, decreasing, decreasing, inactive, inactive, inactive, inactive, decreasing, inactive	-100	9.47197	1.03994	10	9.59, 9.59, 9.59, 8.473, 9.59, 9.59, 9.59, 9.59, 9.59, 9.59	>, >, >, =, >, >, >, >, >, >	>	decreasing, decreasing, inactive, decreasing, inactive, inactive, inactive, inactive,decreasing (weakly active), inactive	-100	22.1645	2.29145	7	7.807, 21.937, 39.8, 6.103, 39.84, 39.8, 39.84	=, =, >, =, >, >, >	>	decreasing, decreasing, inactive, decreasing, inactive, inactive, inactive	-100.45	8.62322	1.29731	6	5.069, 9.59, 9.59, 9.59, 9.59, 9.59	=, >, >, >, >, >	>	decreasing, inactive, inactive, inactive, inactive, inactive	-100
RFM-002-868-2	Bazedoxifene acetate	ReFRAME	Oc1ccc2c(c1)c(C)c(n2Cc1ccc(cc1)OCCN1CCCCCC1)c1ccc(cc1)O	STM	Endometriosis Therapy;Treatment of Osteoporosis;Hematologic Genetic Disorders, Treatment of ;Treatment of Postmenopausal Syndrome ; Selective Estrogen Receptor Modulators (SERM);Signal Transduction Modulators; Selective estrogen receptor modulator; Bone resorption inhibitor	Registered	2.885 ×÷ 1.124 (n=4)	> 8.59 ×÷ 1.246 (n=4)	> 20.697 ×÷ 2.021 (n=5)	> 7.17	> 4.469 ×÷ 1.98 (n=3)	1.54907	-	> 7.73 ×÷ 1.344 (n=3)	> 9.98 ×÷ 1 (n=3)	10.582 ×÷ 1.145 (n=3)	< 1.37	2.88522	1.12407	4	2.996, 2.425, 3.116, 3.061	=, =, =, =		decreasing, decreasing, decreasing, decreasing	-100	8.59025	1.24631	4	6.174, 9.59, 9.59, 9.59	=, >, >, >	>	decreasing, inactive, inactive, decreasing	-100	20.6972	2.02091	5	39.84, 7.381, 19.911, 16.282, 39.84	>, =, =, =, >	>	inactive, decreasing, decreasing, decreasing, decreasing	-101.54	4.46941	1.97979	3	9.59, 2.571, 3.621	>, =, =	>	decreasing, decreasing, decreasing	-100
RFM-009-223-9	Ozanimod	ReFRAME	OCCN[C@H]1CCc2c1cccc2c1noc(n1)c1ccc(c(c1)C#N)OC(C)C	AI	Novel, orally administered, once daily, specific and potent modulator of the sphingosine 1-phosphate 1 receptor (S1P1R) pathway for multiple sclerosis	Registered	2.634 ×÷ 1.16 (n=6)	> 8.738 ×÷ 1.214 (n=6)	> 14.744 ×÷ 1.94 (n=5)	> 5.60	> 7.239 ×÷ 1.628 (n=3)	2.74822	-4.622	> 7.74 ×÷ 1.261 (n=3)	> 9.98 ×÷ 1 (n=3)	13.319 ×÷ 1.347 (n=3)	< 1.72	2.63412	1.15952	6	3.283, 2.903, 2.722, 2.197, 2.522, 2.324	=, =, =, =, =, =		decreasing, decreasing, decreasing, decreasing, decreasing, decreasing	-101.47	8.73751	1.21399	6	9.59, 9.59, 9.59, 9.59, 8.903, 5.909	>, >, >, >, =, =	>	inactive, inactive, inactive, inactive, decreasing, decreasing	-100	14.7443	1.93953	5	39.84, 9.824, 10.926, 20.739, 7.857	>, =, =, =, =	>	decreasing, decreasing, decreasing, decreasing, decreasing	-100.91	7.23914	1.62756	3	4.125, 9.59, 9.59	=, >, >	>	decreasing, inactive, inactive	-100
RFM-007-786-1	KC 11404	ReFRAME	CCCCC1CCc2c3n1c(C)c(c3cc(c2)O)CCN1CCN(CC1)c1nccc(c1)C	AI	Lipoxygenase 5 Inhibitor; Antiinflammatory	Preclinical	2.496 ×÷ 1.219 (n=5)	> 9.59 ×÷ 1 (n=5)	> 20.94 ×÷ 1.541 (n=4)	> 8.39	2.156 ×÷ 1.187 (n=3)	0.863628	-2.817	8.02 ×÷ 1.036 (n=3)	> 9.98 ×÷ 1 (n=3)	12.778 ×÷ 1.123 (n=3)	1.59269	2.49644	1.21868	5	2.772, 2.16, 2.455, 2.005, 3.29	=, =, =, =, =		decreasing, decreasing, decreasing, decreasing, decreasing	-100	9.59	1	5	9.59, 9.59, 9.59, 9.59, 9.59	>, >, >, >, >	>	decreasing, inactive, inactive, inactive, inactive	-100	20.9402	1.54145	4	16.645, 18.262, 39.84, 15.877	=, =, >, =	>	decreasing, decreasing, inactive, decreasing	-100	2.156	1.18685	3	2.039, 1.881, 2.613	=, =, =		decreasing, decreasing, decreasing	-100
RFM-005-859-3	Imatinib mesylate	Pilot	CN1CCN(CC1)Cc1ccc(cc1)C(=O)Nc1ccc(c(c1)Nc1nccc(n1)c1cccnc1)C	STM	Oncolytic Drugs; Drugs for Allergic Rhinitis; Hematopoiesis Disorders Therapy; Neurologic Drugs (Miscellaneous); Acute Respiratory Distress Syndrome (ARDS), Agents for; Immunosuppressants; Pulmonary Hypertension, Treatment of; Antiallergy/Antiasthmatic Drugs; Interstitial Lung Diseases, Treatment of; Type 1 Diabetes, Agents for; Abl1 Kinase Inhibitors; Angiogenesis Inhibitors; Apoptosis Inducers;…	Withdrawn	5.36 ×÷ 1.343 (n=2)	> 9.59 ×÷ 1 (n=2)	> 39.84 ×÷ 0 (n=1)	> 7.43	> 9.59 ×÷ 0 (n=1)	1.78904	-	> 8.28 ×÷ 1.336 (n=3)	> 9.85 ×÷ 1.023 (n=3)	> 29.85 ×÷ 1 (n=2)	> 3.61	5.36041	1.3432	2	4.351, 6.604	=, =		decreasing, decreasing	-100	9.59	1	2	9.59, 9.59	>, >	>	inactive, inactive		39.84		1	39.84	>	>	decreasing	-100	9.59		1	9.59	>	>	inactive
RFM-007-906-1	NNC 090026	ReFRAME	CCCCN1CC[C@@H]([C@H](C1)COc1ccc(cc1)C(F)(F)F)c1ccc(cc1)N(C)C	ION	Sodium channel; Calcium channel Inhibitor; Neuroprotectant; Antihypertensive; Cerebrovascular ischemia	Preclinical	2.747 ×÷ 2.292 (n=7)	> 8.971 ×÷ 1.195 (n=7)	> 15.351 ×÷ 2.109 (n=5)	> 5.59	4.77 ×÷ 1.291 (n=3)	1.73662	-	> 8.31 ×÷ 1.441 (n=4)	> 9.98 ×÷ 1.001 (n=4)	> 23.525 ×÷ 1.612 (n=4)	> 2.83	2.74652	2.29244	7	0.922, 4.816, 2.373, 1.042, 7.447, 2.354, 6.125	=, =, =, =, =, =, =		decreasing, decreasing, decreasing, decreasing, decreasing, decreasing, decreasing	-93.7	8.97063	1.19458	7	9.59, 9.59, 9.59, 9.59, 9.59, 9.615, 5.994	>, >, >, >, >, >, =	>	decreasing, inactive, inactive, inactive, inactive, inactive, decreasing	-95.6	15.351	2.10921	5	6.404, 8.298, 39.8, 17.638, 22.852	=, =, >, =, =	>	decreasing, decreasing, inactive, decreasing, decreasing	-100	4.76967	1.29091	3	3.654, 4.885, 6.079	=, =, =		decreasing, decreasing, decreasing	-100
RFM-010-438-1	Halofantrine HCl	ReFRAME	CCCCN(CCC(c1cc2c(Cl)cc(cc2c2c1ccc(c2)C(F)(F)F)Cl)O)CCCC	ION	Acidifying agent non gastric; Calmodulin antagonist; Potassium channel hERG Antagonist; Antimalarial; Antimalarials	Registered	1.158 ×÷ 1.647 (n=6)	> 6.187 ×÷ 2.933 (n=6)	> 23.927 ×÷ 1.356 (n=6)	> 20.66	4.44 ×÷ 1.303 (n=3)	3.83275	-3.509	> 8.47 ×÷ 1.293 (n=4)	> 9.98 ×÷ 1.001 (n=4)	> 22.594 ×÷ 1.304 (n=4)	> 2.67	1.15839	1.64676	6	1.148, 0.879, 1.636, 1.358, 0.512, 2.105	=, =, =, =, =, =		decreasing, decreasing, decreasing, decreasing, decreasing, decreasing	-99.54	6.18715	2.93302	6	9.59, 9.59, 0.688, 9.59, 9.615, 9.615	>, >, =, >, , >, >	>	inactive, inactive, increasing, inactive, inactive, inactive	38.91	23.9272	1.35633	6	16.41, 25.018, 18.946, 24.886, 24.236, 40	=, =, =, =, =, >	>	decreasing, decreasing, decreasing, decreasing, decreasing, inactive	-100	4.43984	1.30272	3	3.279, 5.002, 5.336	=, =, =		decreasing, decreasing, decreasing	-100
RFM-003-395-4	Nebivolol HCl	ReFRAME	OC(C1CCc2c(O1)ccc(c2)F)CNCC(C1CCc2c(O1)ccc(c2)F)O	CARDIO	Heart Failure Therapy; Cardiovascular Diseases;Peripheral Arterial Disease, Treatment of;Hypertension, Treatment of;Cardiovascular Genetic Disorders, Treatment of; Signal Transduction Modulators; Beta 1 adrenoreceptor antagonist	Registered	2.962 ×÷ 1.256 (n=5)	> 9.116 ×÷ 1.081 (n=5)	> 11.107 ×÷ 1.874 (n=6)	> 3.75	1.834 ×÷ 1.102 (n=3)	0.619033	-	> 8.69 ×÷ 1.218 (n=3)	> 9.98 ×÷ 1 (n=3)	13.643 ×÷ 1.081 (n=3)	< 1.57	2.96236	1.25577	5	2.698, 3.816, 2.62, 3.711, 2.279	=, =, =, =, =		decreasing, decreasing, decreasing, decreasing, decreasing	-98.78	9.11558	1.08136	5	8.888, 9.59, 9.59, 9.59, 8.029	=, >, >, >, =	>	decreasing, decreasing, decreasing, inactive, decreasing	-100	11.1065	1.87442	6	9.442, 8.394, 8.02, 8.363, 8.863, 39.84	=, =, =, =, =, >	>	decreasing, decreasing, decreasing, decreasing, decreasing, inactive	-102.94	1.8338	1.10205	3	1.765, 1.706, 2.048	=, =, =		decreasing, decreasing, decreasing	-98.37
RFM-001-092-4	Apilimod	Pilot	Cc1cccc(c1)/C=N/Nc1nc(OCCc2ccccn2)nc(c1)N1CCOCC1	AI	Rheumatoid Arthritis, Treatment of; Antipsoriatics; Multiple Sclerosis; Immunomodulators; Inflammatory Bowel Disease; IL-12 Production Inhibitors; Signal Transduction Modulators; Interleukin 12 and Interlukin 23 antagonist	Phase II	< 0.006 ×÷ 1.778 (n=4)	> 9.602 ×÷ 1.002 (n=4)	> 27.804 ×÷ 1.451 (n=7)	> 4353.33	> 9.607 ×÷ 1.002 (n=3)	1504.13	-	> 9.38 ×÷ 1.133 (n=4)	> 9.98 ×÷ 1.001 (n=4)	> 22.719 ×÷ 1.728 (n=4)	> 2.42	0.00638687	1.77811	4	0.013, 0.008, 0.004, 0.004	=, =, <, <	<	decreasing, decreasing, decreasing, decreasing	-93.14	9.60249	1.0015	4	9.59, 9.59, 9.615, 9.615	>, >, >, >	>	inactive, inactive, inactive, decreasing	-100	27.8042	1.45127	7	32.61, 22.267, 33.736, 39.84, 14.609, 22.525, 40	=, =, =, >, =, =, >	>	decreasing, decreasing, decreasing, inactive, decreasing, decreasing, inactive	-100	9.60666	1.0015	3	9.59, 9.615, 9.615	>, >, >	>	inactive, inactive, inactive
RFM-010-732-4	APY0201	ReFRAME	Cc1cccc(c1)/C=N/Nc1nc2cc(nn2c(c1)N1CCOCC1)c1ccncc1	STM	1-Phosphatidylinositol 3-Phosphate 5-Kinase (PIKfyve) Inhibitors; IL-12 Production Inhibitors; Signal Transduction Modulators; Antipsoriatics; Inflammatory Bowel Disease, Agents for; Multiple Sclerosis, Agents for; Rheumatoid Arthritis	Preclinical	0.014 ×÷ 1.701 (n=8)	> 9.59 ×÷ 1 (n=8)	> 39.405 ×÷ 1.028 (n=7)	> 2853.95	> 9.59 ×÷ 1 (n=6)	694.561	-	> 9.39 ×÷ 1.16 (n=6)	> 9.98 ×÷ 1 (n=6)	> 26.965 ×÷ 1.196 (n=6)	> 2.87	0.0138073	1.70114	8	0.009, 0.01, 0.014, 0.018, 0.007, 0.013, 0.016, 0.04	=, =, =, =, =, =, =, =		decreasing, decreasing, decreasing, decreasing,decreasing, decreasing, decreasing, decreasing	-95.66	9.59	1	8	9.59, 9.59, 9.59, 9.59, 9.59, 9.59, 9.59, 9.59	>, >, >, >, >, >, >, >	>	inactive, inactive, inactive, inactive, inactive, inactive, inactive, inactive		39.4052	1.02764	7	39.8, 37.043, 39.8, 39.84, 39.8, 39.84, 39.8	>, =, >, >, >, >, >	>	decreasing, decreasing, inactive, decreasing, inactive, decreasing, decreasing	-100	9.59	1	6	9.59, 9.59, 9.59, 9.59, 9.59, 9.59	>, >, >, >, >, >	>	inactive, inactive, inactive, inactive, decreasing, decreasing	-100
RFM-002-234-4	Z LVG CHN2	ReFRAME	[N-]=[N+]=CC(=O)CNC(=O)C(C(C)C)NC(=O)C(NC(=O)OCc1ccccc1)CC(C)C	ABX	Protein synthesis inhibitor; Streptococcal infections	Preclinical	0.072 ×÷ 1.763 (n=4)	> 9.59 ×÷ 1 (n=4)	> 39.82 ×÷ 1.001 (n=4)	> 554.29	> 9.59 ×÷ 1 (n=3)	133.491	-	> 9.98 ×÷ 1 (n=3)	> 9.98 ×÷ 1 (n=3)	> 29.867 ×÷ 1.001 (n=3)	2.99	0.0718401	1.76331	4	0.048, 0.089, 0.145, 0.043	=, =, =, =		decreasing, decreasing, decreasing, decreasing	-86.83	9.59	1	4	9.59, 9.59, 9.59, 9.59	>, >, >, >	>	inactive, inactive, inactive, inactive		39.82	1.00058	4	39.84, 39.8, 39.84, 39.8	>, >, >, >	>	inactive, inactive, inactive, decreasing	-100	9.59	1	3	9.59, 9.59, 9.59	>, >, >	>	inactive, inactive, inactive
RFM-002-236-6	Hydroxychloroquine sulfate	Pilot and ReFRAME	OCCN(CCCC(Nc1ccnc2c1ccc(c2)Cl)C)CC	AI	Antirheumatic drug	Registered	0.458 ×÷ 1.279 (n=7)	> 5.883 ×÷ 3.661 (n=7)	> 18.345 ×÷ 1.922 (n=5)	> 40.04	> 9.606 ×÷ 1 (n=3)	20.9679	-1.572	> 9.99 ×÷ 1 (n=3)	> 9.99 ×÷ 1 (n=3)	> 24.7 ×÷ 1.186 (n=3)	2.47	0.45813	1.27934	7	0.611, 0.412, 0.311, 0.392, 0.446, 0.504, 0.614	=, =, =, =, =, =, =		decreasing, decreasing, decreasing, decreasing, decreasing, decreasing, decreasing	-99.7	5.88259	3.66131	7	9.61, 9.606, 9.606, 9.606, 9.606, 9.61, 0.31	>, >, >, >, >, >, =	>	inactive, inactive, inactive, inactive, inactive, inactive, increasing	46.95	18.3451	1.92219	5	32.415, 14.695, 13.128, 8.34, 39.84	=, =, =, =, >	>	decreasing, decreasing, decreasing, decreasing, decreasing	-98.88	9.606	1	3	9.606, 9.606, 9.606	>, >, >	>	inactive, inactive, inactive
RFM-008-903-2	Thalicarpine	ReFRAME	COc1cc2c(cc1Oc1cc(OC)c(cc1CC1[NH+](C)CCc3c1cc(OC)c(c3)OC)OC)CC1c3c2c(OC)c(OC)cc3CC[NH+]1C	ONC	Oncolytic Drugs	Phase III	0.582 ×÷ 1.652 (n=4)	> 9.602 ×÷ 1.002 (n=4)	> 26.586 ×÷ 1.4 (n=6)	> 45.67	> 9.607 ×÷ 1.002 (n=3)	16.5015	-	> 9.98 ×÷ 1.001 (n=4)	> 9.98 ×÷ 1.001 (n=4)	> 15.329 ×÷ 1.787 (n=4)	1.54	0.58217	1.65152	4	0.602, 0.656, 0.295, 0.986	=, =, =, =		decreasing, decreasing, decreasing, decreasing	-96.31	9.60249	1.0015	4	9.59, 9.59, 9.615, 9.615	>, >, >, >	>	inactive, inactive, inactive, inactive		26.5857	1.40033	6	23.249, 17.817, 39.84, 25.52, 20.96, 40	=, =, >, =, =, >	>	decreasing, decreasing, inactive, decreasing, decreasing, inactive	-98.67	9.60666	1.0015	3	9.59, 9.615, 9.615	>, >, >	>	decreasing, decreasing, decreasing	-100
RFM-001-394-5	Azithromycin	Pilot	CCC1OC(=O)C(C)C(OC2OC(C)C(C(C2)(C)OC)O)C(C)C(OC2OC(C)CC(C2O)N(C)C)C(CC(CN(C(C(C1(C)O)O)C)C)C)(C)O	ABX	23S-rRNA of 50S ribosomal subunit Binder; Protein 50S ribosomal subunit inhibitor; Protein synthesis inhibitor	Registered	0.65 ×÷ 1.383 (n=2)	> 9.59 ×÷ 1 (n=2)	> 39.84 ×÷ 0 (n=1)	> 61.26	> 9.59 ×÷ 0 (n=1)	14.7468	-	> 9.85 ×÷ 1.023 (n=3)	> 9.85 ×÷ 1.023 (n=3)	-	-	0.650312	1.38325	2	0.818, 0.517	=, =		decreasing, decreasing	-100	9.59	1	2	9.59, 9.59	>, >	>	inactive, inactive		39.84		1	39.84	>	>	inactive		9.59		1	9.59	>	>	inactive
RFM-009-138-3	NCO 700	ReFRAME	CCOC(=O)[C@@H]1O[C@H]1C(=O)N[C@H](C(=O)N1CCN(CC1)Cc1ccc(c(c1OC)OC)OC)CC(C)C	PI	Cathepsin B Inhibitor; Anticancer; Antiischemic; Antiarrhythmic	Phase I	0.79 ×÷ 1.975 (n=5)	> 5.08 ×÷ 4.14 (n=5)	> 39.82 ×÷ 1.001 (n=4)	> 50.44	> 9.59 ×÷ 1 (n=3)	12.1465	0.209	> 9.98 ×÷ 1 (n=3)	> 9.98 ×÷ 1 (n=3)	> 29.867 ×÷ 1.001 (n=3)	2.99	0.789529	1.9746	5	0.593, 1.321, 0.349, 1.886, 0.595	=, =, =, =, =		decreasing, decreasing, decreasing, decreasing, decreasing	-90.39	5.08004	4.14044	5	9.59, 9.59, 9.59, 0.4, 9.59	>, >, >, =, >	>	inactive, inactive, inactive, increasing, inactive	25.91	39.82	1.00058	4	39.84, 39.8, 39.84, 39.8	>, >, >, >	>	inactive, inactive, inactive, inactive		9.59	1	3	9.59, 9.59, 9.59	>, >, >	>	inactive, inactive, inactive
RFM-004-425-7	AQ-13	ReFRAME	CCN(CCCNc1ccnc2c1ccc(c2)Cl)CC	NTD	Antimalarial	Phase II	0.8 ×÷ 1.284 (n=6)	> 9.598 ×÷ 1.001 (n=6)	25.891 ×÷ 1.361 (n=5)	32.3449	> 9.607 ×÷ 1.002 (n=3)	12.0015	-1.765	> 9.98 ×÷ 1.001 (n=4)	> 9.98 ×÷ 1.001 (n=4)	> 29.255 ×÷ 1.046 (n=4)	2.93	0.800454	1.2837	6	0.816, 0.95, 0.988, 0.774, 0.498, 0.891	=, =, =, =, =, =		decreasing, decreasing, decreasing, decreasing, decreasing, decreasing	-100.63	9.59833	1.00135	6	9.59, 9.59, 9.59, 9.59, 9.615, 9.615	>, >, >, >, >, >	>	inactive, inactive, inactive, inactive, inactive, inactive		25.8906	1.36053	5	15.817, 23.757, 34.86, 30.422, 29.193	=, =, =, =, =		decreasing, decreasing, decreasing, decreasing, decreasing	-100	9.60666	1.0015	3	9.59, 9.615, 9.615	>, >, >	>	inactive, decreasing, inactive	-100
RFM-004-869-1	Tilorine dihydrochloride	ReFRAME	CN(CCOc1ccc2c(c1)oc1c(c2=O)ccc(c1)OCCN(C)C)C	AV	Immunomodulators; Antiviral Drugs	Registered	0.884 ×÷ 1.273 (n=4)	7.464 ×÷ 1.202 (n=4)	9.787 ×÷ 1.42 (n=4)	11.0708	3.112 ×÷ 1.546 (n=3)	3.51989	-	> 9.98 ×÷ 1 (n=3)	> 9.98 ×÷ 1 (n=3)	> 28.647 ×÷ 1.045 (n=3)	2.87	0.884061	1.27294	4	0.747, 1.139, 1.033, 0.695	=, =, =, =		decreasing, decreasing, decreasing, decreasing	-106.66	7.46432	1.20242	4	7.005, 7.652, 9.48, 6.109	=, =, =, =		decreasing, decreasing, decreasing, decreasing	-94.33	9.78727	1.42044	4	14.004, 6.217, 11.62, 9.07	=, =, =, =		decreasing, decreasing, decreasing, decreasing	-100.13	3.1118	1.54597	3	4.549, 1.934, 3.425	=, =, =		decreasing, decreasing, decreasing	-100
RFM-004-542-1	Chloroquine, DualTPharma	Pilot	CCN(CCCC(Nc1ccnc2c1ccc(c2)Cl)C)CC	NTD	Antimalarial; RNA Intercalator; Unidentified pharmacological activity; Neurologic Cancer Therapy; Breast Cancer Therapy; Glioblastoma Multiforme Therapy; Small Cell Lung Cancer Therapy; Antiparkinsonian Drugs; Anti-HIV Agents	Registered	0.9 ×÷ 1.156 (n=2)	> 9.59 ×÷ 1 (n=2)	> 39.84 ×÷ 0 (n=1)	> 44.28	> 9.59 ×÷ 0 (n=1)	10.6584	-	> 9.85 ×÷ 1.023 (n=3)	> 9.85 ×÷ 1.023 (n=3)	-	-	0.899758	1.15619	2	0.812, 0.997	=, =		decreasing, decreasing	-106.5	9.59	1	2	9.59, 9.59	>, >	>	inactive, inactive		39.84		1	39.84	>	>	decreasing	-100	9.59		1	9.59	>	>	inactive
RFM-010-841-8	Amopyroquine	ReFRAME	Clc1ccc2c(c1)nccc2Nc1ccc(c(c1)CN1CCCC1)O	NTD	Antimalarial	Registered	0.904 ×÷ 1.214 (n=4)	> 9.59 ×÷ 1 (n=4)	17.205 ×÷ 1.423 (n=4)	19.023	> 9.59 ×÷ 1 (n=3)	10.6031	-	> 9.98 ×÷ 1 (n=3)	> 9.98 ×÷ 1 (n=3)	18.669 ×÷ 1.171 (n=3)	1.87091	0.904449	1.21408	4	0.822, 0.95, 1.158, 0.74	=, =, =, =		decreasing, decreasing, decreasing, decreasing	-99.55	9.59	1	4	9.59, 9.59, 9.59, 9.59	>, >, >, >	>	inactive, inactive, inactive, inactive		17.2054	1.42342	4	22.056, 16.215, 10.69, 22.921	=, =, =, =		decreasing, decreasing, decreasing, decreasing	-100	9.59	1	3	9.59, 9.59, 9.59	>, >, >	>	decreasing, decreasing, decreasing	-100
RFM-001-479-9	Cepharanthine	ReFRAME	COc1cc2CCN([C@H]3c2cc1Oc1c2c(CCN([C@H]2Cc2ccc(Oc4cc(C3)ccc4OC)cc2)C)cc2c1OCO2)C	AI	Antiinflammatory and antineoplastic; effective against HTLV	Clinical	0.988 ×÷ 2.111 (n=5)	> 9.59 ×÷ 1 (n=4)	> 25.447 ×÷ 1.394 (n=4)	> 25.76	> 9.498 ×÷ 1.017 (n=3)	9.61288	-	> 9.98 ×÷ 1 (n=3)	> 9.98 ×÷ 1 (n=3)	> 27.816 ×÷ 1.096 (n=3)	2.78754	0.988027	2.11149	5	0.296, 0.942, 1.118, 1.352, 2.234	=, =, =, =, =		decreasing, decreasing, decreasing, decreasing, decreasing	-98.47	9.59	1	4	9.59, 9.59, 9.59, 9.59	>, >, >, >	>	inactive, inactive, inactive, inactive		25.4467	1.39396	4	39.84, 18.084, 22.678, 25.663	>, =, =, =	>	decreasing, decreasing, decreasing, decreasing	-100	9.49778	1.01688	3	9.316, 9.59, 9.59	=, >, >	>	decreasing, decreasing, decreasing	-100
RFM-005-429-5	Hanfangchin A	ReFRAME	COc1c(OC)cc2c3c1Oc1cc4c(cc1OC)CCN([C@H]4Cc1ccc(Oc4cc(C[C@@H]3N(CC2)C)ccc4OC)cc1)C	ION	Antimitotic Drugs; Apoptosis stimulant; Calcium Channel Blockers; Immunosuppressant; Oxygen radical formation inhibitor; P glycoprotein inhibitor; T-type calcium channel antagonist; Anticancer; Antidiabetic Drugs; Antimalarial; Antimalarials; Antiviral Drugs; Cancer Multidrug Resistance Modulators; Colorectal Cancer Therapy; Hypertension, Treatment of; Oncolytic Drugs	Discontinued	1.177 ×÷ 1.594 (n=5)	> 9.205 ×÷ 1.096 (n=5)	> 18.921 ×÷ 1.998 (n=4)	> 16.08	> 9.406 ×÷ 1.034 (n=3)	7.99287	-3.61	> 9.98 ×÷ 1 (n=3)	> 9.98 ×÷ 1 (n=3)	15.232 ×÷ 2.061 (n=3)	1.53	1.17678	1.59396	5	0.515, 1.608, 1.379, 1.433, 1.379	=, =, =, =, =		decreasing, decreasing, decreasing, decreasing, decreasing	-99.62	9.20489	1.09598	5	7.813, 9.59, 9.59, 9.59, 9.59	=, >, >, >, >	>	decreasing, inactive, inactive, inactive, inactive	-100	18.9207	1.99762	4	8.095, 15.07, 26.396, 39.8	=, =, =, >	>	decreasing, decreasing, decreasing, inactive	-98.64	9.40582	1.03416	3	9.048, 9.59, 9.59	=, >, >	>	decreasing, decreasing, decreasing	-100
RFM-001-539-4	Amodiaquine	Pilot	CCN(Cc1cc(ccc1O)Nc1ccnc2c1ccc(c2)Cl)CC	NTD	Antimalarials; Histamine N-methyltransferase Inhibitor	Withdrawn	1.19 ×÷ 1.249 (n=2)	> 0.865 ×÷ 30.037 (n=2)	> 39.84 ×÷ 0 (n=1)	> 33.48	> 9.59 ×÷ 0 (n=1)	8.06006	-	> 9.85 ×÷ 1.023 (n=3)	> 9.85 ×÷ 1.023 (n=3)	-	-	1.18982	1.24851	2	1.017, 1.392	=, =		decreasing, decreasing	-102.44	0.864881	30.0371	2	0.078, 9.59	=, >	>	increasing, inactive	26.18	39.84		1	39.84	>	>	decreasing	-88.79	9.59		1	9.59	>	>	inactive
RFM-006-270-4	Ferroquine	Pilot	CN(CC1=CC(C=C1CNc1ccnc2c1ccc(c2)Cl)[Fe]C1C=CC=C1)C	NTD	Antimalarials; Antiparasitic	Phase II	1.306 ×÷ 1.698 (n=6)	> 6.801 ×÷ 2.32 (n=6)	13.437 ×÷ 1.977 (n=5)	10.2914	> 9.59 ×÷ 1 (n=3)	7.34474	-2.076	> 9.98 ×÷ 1 (n=3)	> 9.98 ×÷ 1 (n=3)	17.521 ×÷ 1.314 (n=3)	< 1.76	1.3057	1.69802	6	0.606, 2.05, 1.168, 1.233, 1.022, 2.71	=, =, =, =, =, =		decreasing, decreasing, decreasing, decreasing, decreasing, decreasing	-97.48	6.80104	2.32044	6	9.59, 9.59, 9.59, 9.59, 9.59, 1.22	>, >, >, >, >, =	>	decreasing (weakly active), inactive, inactive, inactive, decreasing, increasing	-52.94	13.4375	1.97656	5	11.162, 4.744, 15.153, 18.445, 29.602	=, =, =, =, =		decreasing, decreasing, decreasing, decreasing, decreasing	-100.31	9.59	1	3	9.59, 9.59, 9.59	>, >, >	>	inactive, decreasing, inactive	-100
RFM-012-636-3	Ethylisobutrazine hydrochloride	ReFRAME	CCc1ccc2c(c1)N(CC(CN(C)C)C)c1c(S2)cccc1	REC	Oral tranquilizer (dogs)	Animal approved	1.996 ×÷ 1.179 (n=4)	> 9.59 ×÷ 1 (n=4)	20.916 ×÷ 1.127 (n=4)	10.4792	3.77 ×÷ 1.033 (n=3)	1.88882	-	> 9.98 ×÷ 1 (n=3)	> 9.98 ×÷ 1 (n=3)	15.673 ×÷ 1.081 (n=3)	1.57068	1.99596	1.17908	4	2.466, 1.771, 2.097, 1.733	=, =, =, =		decreasing, decreasing, decreasing, decreasing	-99.84	9.59	1	4	9.59, 9.59, 9.59, 9.59	>, >, >, >	>	inactive, inactive, inactive, decreasing	-100	20.916	1.12684	4	23.442, 17.678, 21.567, 21.414	=, =, =, =		decreasing, decreasing, decreasing, decreasing	-100	3.77002	1.03288	3	3.65, 3.77, 3.894	=, =, =		decreasing, decreasing, decreasing	-100
RFM-008-057-9	Zuclopenthixol	ReFRAME	OCCN1CCN(CC1)CC/C=C/1\c2ccccc2Sc2c1cc(Cl)cc2	PSYCH	Dopamine receptor D1, D2 Inhibitor; Antipsychotic; Schizophrenia; Manic-depresive psychosis; Learning disability; Dementia	Registered	2.084 ×÷ 1.094 (n=4)	> 9.59 ×÷ 1 (n=4)	> 16.84 ×÷ 1.98 (n=4)	> 8.08	6.104 ×÷ 1.294 (n=3)	2.92903	-	> 9.05 ×÷ 1.183 (n=3)	> 9.98 ×÷ 1 (n=3)	9.604 ×÷ 1.545 (n=3)	1.06059	2.0838	1.09368	4	2.057, 1.851, 2.281, 2.171	=, =, =, =		decreasing, decreasing, decreasing, decreasing	-100.32	9.59	1	4	9.59, 9.59, 9.59, 9.59	>, >, >, >	>	decreasing, inactive, inactive, inactive	-100	16.8396	1.97974	4	39.84, 7.882, 19.453, 13.164	>, =, =, =	>	decreasing, decreasing, decreasing, decreasing	-100.34	6.10352	1.29397	3	8.099, 4.891, 5.74	=, =, =		decreasing, decreasing, decreasing	-98.65
RFM-008-630-6	Trimipramine maleate	ReFRAME	CN(CC(CN1c2ccccc2CCc2c1cccc2)C)C	PSYCH	Serotonin re-uptake inhibitor that also blocks norepinephrine reuptake; antidepressant	Registered	2.106 ×÷ 1.282 (n=4)	> 9.59 ×÷ 1 (n=4)	21.282 ×÷ 1.048 (n=4)	10.1074	5.423 ×÷ 1.261 (n=3)	2.57563	-	> 9.98 ×÷ 1 (n=3)	> 9.98 ×÷ 1 (n=3)	> 28.962 ×÷ 1.055 (n=3)	2.90243	2.10558	1.28181	4	2.296, 1.961, 2.802, 1.558	=, =, =, =		decreasing, decreasing, decreasing, decreasing	-99.14	9.59	1	4	9.59, 9.59, 9.59, 9.59	>, >, >, >	>	inactive, inactive, inactive, inactive		21.282	1.04778	4	22.297, 21.205, 19.985, 21.71	=, =, =, =		decreasing, decreasing, decreasing, decreasing	-100	5.42319	1.26084	3	4.671, 4.821, 7.083	=, =, =		decreasing, decreasing, decreasing	-100
RFM-007-086-0	Asenapine maleate	ReFRAME	Clc1ccc2c(c1)[C@H]1CN(C[C@@H]1c1c(O2)cccc1)C	PSYCH	Antipsychotic, Serotonin 5 HT receptors	Registered	> 2.427 ×÷ 1.438 (n=5)	> 9.6 ×÷ 1.001 (n=5)	> 35.637 ×÷ 1.194 (n=6)	> 14.68	> 9.607 ×÷ 1.002 (n=3)	3.95757	-	> 9.98 ×÷ 1.001 (n=4)	> 9.98 ×÷ 1.001 (n=4)	> 29.9 ×÷ 1.002 (n=4)	2.99479	2.42741	1.43755	5	1.474, 1.869, 2.824, 3.38, 3.205	=, =, =, =, >	>	decreasing, decreasing, decreasing, decreasing, decreasing	-96.55	9.59999	1.00143	5	9.59, 9.59, 9.59, 9.615, 9.615	>, >, >, >, >	>	inactive, inactive, inactive, inactive, inactive		35.6373	1.19435	6	29.687, 27.198, 39.84, 39.8, 40, 40	=, =, >, >, >, >	>	decreasing, decreasing, inactive, decreasing, decreasing, inactive	-100	9.60666	1.0015	3	9.59, 9.615, 9.615	>, >, >	>	decreasing, decreasing, decreasing	-100
RFM-009-098-2	Dutacatib	ReFRAME	N#Cc1ncc(c(n1)NCC(C)(C)C)CNC(=O)c1ccc(cc1)N1CCN(CC1)C	PI	Cathepsin K Inhibitors	Preclinical	2.689 ×÷ 1.121 (n=5)	> 9.59 ×÷ 1 (n=5)	> 36.111 ×÷ 1.216 (n=4)	> 13.43	> 9.357 ×÷ 1.044 (n=3)	3.47962	2.955	> 9.98 ×÷ 1 (n=3)	> 9.98 ×÷ 1 (n=3)	> 29.867 ×÷ 1.001 (n=3)	2.99305	2.6891	1.12077	5	2.945, 2.855, 2.276, 2.931, 2.507	=, =, =, =, =		decreasing, decreasing, decreasing, decreasing, decreasing	-101.04	9.59	1	5	9.59, 9.59, 9.59, 9.59, 9.59	>, >, >, >, >	>	inactive, inactive, inactive, inactive, inactive		36.1115	1.21635	4	39.84, 26.919, 39.84, 39.8	>, =, >, >	>	decreasing, decreasing, decreasing, decreasing	-100	9.35705	1.04351	3	9.59, 8.908, 9.59	>, =, >	>	inactive, decreasing, decreasing	-100
RFM-004-743-8	Pipamazine	ReFRAME	Clc1ccc2c(c1)N(CCCN1CCC(CC1)C(=O)N)c1c(S2)cccc1	REC	Antiemetic	Withdrawn	3.408 ×÷ 1.116 (n=4)	> 9.59 ×÷ 1 (n=4)	> 20.056 ×÷ 1.748 (n=4)	> 5.88	4.526 ×÷ 1.204 (n=3)	1.32793	1.112	> 9.98 ×÷ 1 (n=3)	> 9.98 ×÷ 1 (n=3)	16.62 ×÷ 1.028 (n=3)	1.66556	3.40822	1.1155	4	3.192, 3.081, 3.484, 3.938	=, =, =, =		decreasing, decreasing, decreasing, decreasing	-101.28	9.59	1	4	9.59, 9.59, 9.59, 9.59	>, >, >, >	>	inactive, inactive, inactive, inactive		20.056	1.7482	4	20.745, 10.162, 39.84, 19.265	=, =, >, =	>	decreasing, decreasing, inactive, decreasing	-100.53	4.52589	1.20436	3	3.825, 4.386, 5.526	=, =, =		decreasing, decreasing, decreasing	-100
RFM-007-309-6	LG-6-101	ReFRAME	COC(COc1c(C)csc1C(=O)CCc1ccccc1)CNCC(C)C	ION	Antiarrhythmic Drugs; Sodium channel Antagonist	Clinical	3.457 ×÷ 1.206 (n=4)	> 9.59 ×÷ 1 (n=4)	> 35.595 ×÷ 1.182 (n=4)	10.2959	> 9.178 ×÷ 1.051 (n=3)	2.65473	-	> 9.98 ×÷ 1 (n=3)	> 9.98 ×÷ 1 (n=3)	> 29.079 ×÷ 1.048 (n=3)	2.91408	3.45722	1.20599	4	4.187, 2.834, 3.914, 3.076	=, =, =, =		decreasing, decreasing, decreasing, decreasing	-100	9.59	1	4	9.59, 9.59, 9.59, 9.59	>, >, >, >	>	inactive, inactive, inactive, inactive		35.5953	1.18179	4	39.84, 27.973, 39.84, 36.157	>, =, >, =	>	inactive, decreasing, decreasing, decreasing	-100	9.17801	1.05142	3	9.277, 8.69, 9.59	=, =, >	>	decreasing, decreasing, decreasing	-100
RFM-012-753-7	GS-9901	ReFRAME	N#Cc1c(nc(nc1N)N)N[C@H](c1nc2c(F)ccc(c2c(=O)n1c1cccnc1)Cl)C1CC1	STM	Phosphatidylinositol 3-Kinase delta (PI3Kdelta) Inhibitors; Signal Transduction Modulators; Lymphocytic Leukemia Therapy; Non-Hodgkin's Lymphoma Therapy	Phase I	3.807 ×÷ 1.617 (n=5)	> 9.59 ×÷ 1 (n=5)	> 31.113 ×÷ 1.292 (n=4)	> 8.17	> 9.59 ×÷ 1 (n=3)	2.51899	-	> 9.98 ×÷ 1 (n=3)	> 9.98 ×÷ 1 (n=3)	> 29.867 ×÷ 1.001 (n=3)	2.99305	3.80708	1.61716	5	3.024, 3.913, 7.744, 4.17, 2.093	=, =, =, =, =		decreasing, decreasing, decreasing, decreasing, decreasing	-100	9.59	1	5	9.59, 9.59, 9.59, 9.59, 9.59	>, >, >, >, >	>	inactive, decreasing, inactive, inactive, decreasing	-100	31.1133	1.29232	4	39.84, 37.827, 25.025, 24.848	>, =, , =, =	>	decreasing, decreasing, decreasing, decreasing	-100	9.59	1	3	9.59, 9.59, 9.59	>, >, >	>	inactive, inactive, inactive
RFM-011-692-7	S-33084	ReFRAME	N#Cc1ccc2c(c1)[C@H]1CN(C[C@@H]1CO2)CCCCNC(=O)c1ccc(cc1)c1ccccc1	PSYCH	Dopamine D3 Antagonists; Signal Transduction Modulators; Antipsychotic	Preclinical	3.909 ×÷ 1.238 (n=4)	> 9.59 ×÷ 1 (n=4)	> 24.786 ×÷ 1.902 (n=4)	> 6.34	3.927 ×÷ 2.076 (n=3)	1.00464	-	> 9.98 ×÷ 1 (n=3)	> 9.98 ×÷ 1 (n=3)	> 22.75 ×÷ 1.601 (n=3)	2.27988	3.90937	1.23844	4	3.401, 3.241, 4.079, 5.195	=, =, =, =		decreasing, decreasing, decreasing, decreasing	-100	9.59	1	4	9.59, 9.59, 9.59, 9.59	>, >, >, >	>	inactive, inactive, inactive, inactive		24.7862	1.90203	4	23.316, 10.209, 39.84, 39.8	=, =, >, >	>	decreasing, decreasing, inactive, decreasing	-100	3.92749	2.07601	3	2.417, 2.755, 9.098	=, =, =		decreasing, decreasing, decreasing	-100
RFM-002-982-3	prodrug Dabigatran etexilate mesilate	Pilot	CCCCCCOC(=O)/N=C(\c1ccc(cc1)NCc1nc2c(n1C)ccc(c2)C(=O)N(c1ccccn1)CCC(=O)OCC)/N	PI	Anticoagulant; Thrombin Inhibitors	Registered	4.083 ×÷ 1.345 (n=5)	> 9.59 ×÷ 1 (n=5)	> 26.539 ×÷ 2.021 (n=5)	> 6.50	> 9.509 ×÷ 1.015 (n=3)	2.32905	-	> 9.98 ×÷ 1 (n=3)	> 9.98 ×÷ 1 (n=3)	> 29.867 ×÷ 1.001 (n=3)	2.99305	4.08293	1.34528	5	4.062, 2.546, 5.115, 3.978, 5.392	=, =, =, =, =		decreasing, decreasing, decreasing, decreasing, decreasing	-99.72	9.59	1	5	9.59, 9.59, 9.59, 9.59, 9.59	>, >, >, >, >	>	inactive, inactive, inactive, inactive, inactive		26.5388	2.02115	5	39.84, 39.84, 39.8, 7.842, 26.574	>, >, >, =, =	>	decreasing, decreasing, decreasing, decreasing, decreasing	-97.37	9.50932	1.01474	3	9.59, 9.59, 9.35	>, >, =	>	decreasing, decreasing, decreasing	-100
RFM-006-095-7	Reserpine	ReFRAME	COc1ccc2c(c1)[nH]c1c2CCN2[C@@H]1C[C@H]1[C@@H](C2)C[C@H]([C@@H]([C@H]1C(=O)OC)OC)OC(=O)c1cc(OC)c(c(c1)OC)OC	REC	Inhibits vesicular catecholine and serotonin uptake	Registered	> 5.515 ×÷ 1.398 (n=5)	> 9.6 ×÷ 1.001 (n=5)	> 36.371 ×÷ 1.159 (n=6)	> 6.60	2.991 ×÷ 1.107 (n=3)	0.542384	-	> 9.98 ×÷ 1.001 (n=4)	> 9.98 ×÷ 1.001 (n=4)	> 28.503 ×÷ 1.098 (n=4)	2.85492	5.51472	1.39775	5	3.888, 5.355, 9.59, 4.829, 5.29	=, =, >, =, =	>	decreasing, decreasing, inactive, decreasing, decreasing	-100	9.59999	1.00143	5	9.59, 9.59, , 9.59, 9.615, 9.615	>, >, >, >, >	>	inactive, inactive, inactive, inactive, inactive		36.3706	1.15906	6	39.84, 32.2, 39.84, 39.8, 28.449, 40	>, =, >, >, =, >	>	decreasing, decreasing, inactive, inactive, decreasing, inactive	-100	2.99109	1.10736	3	2.793, 2.849, 3.363	=, =, =		decreasing, decreasing, decreasing	-100
RFM-007-984-5	CR-3124	ReFRAME	CN1[C@@H]2CC[C@H]1C[C@H](C2)N1Cc2c(C1=O)c1ccccc1cc2	REC	5-hydroxytryptamine 3 receptor Antagonist; ANTI-EMETIC; Drug abuse; Fibromyalgia; Chemotherapy-induced toxicity	Suspended	5.968 ×÷ 1.211 (n=4)	> 9.59 ×÷ 1 (n=4)	> 39.82 ×÷ 1.001 (n=4)	> 6.67	> 9.59 ×÷ 1 (n=3)	1.60679	-	> 9.98 ×÷ 1 (n=3)	> 9.98 ×÷ 1 (n=3)	> 29.867 ×÷ 1.001 (n=3)	2.99305	5.96841	1.21099	4	4.773, 5.458, 7.257, 6.712	=, =, =, =		decreasing, decreasing, decreasing, decreasing	-100	9.59	1	4	9.59, 9.59, 9.59, 9.59	>, >, >, >,	>	inactive, inactive, inactive, inactive		39.82	1.00058	4	39.84, 39.8, 39.84, 39.8	>, >, >, >	>	inactive, inactive, inactive, decreasing	-100	9.59	1	3	9.59, 9.59, 9.59	>, >, >	>	inactive, decreasing, inactive	-100
RFM-010-035-6	Monatepil	ReFRAME	Fc1ccc(cc1)N1CCN(CC1)CCCC(=O)NC1c2ccccc2SCc2c1cccc2	ION	Alpha-1 adrenergic receptor; Calcium channel Antagonist; Antihypertensive; Antihyperlipidemic; Antiarrhythmic; Angina pectoris; Arrhythmia; Atherosclerosis; Hypertension; Dyslipidemia	Phase III	> 7.792 ×÷ 1.267 (n=5)	> 9.6 ×÷ 1.001 (n=5)	> 39.018 ×÷ 1.056 (n=6)	> 5.01	5.707 ×÷ 1.112 (n=3)	0.732385	-	> 9.98 ×÷ 1.001 (n=4)	> 9.98 ×÷ 1.001 (n=4)	> 29.9 ×÷ 1.002 (n=4)	2.99479	7.79205	1.26697	5	7.235, 7.934, 9.59, 5.427, 9.615	=, =, >, =, >	>	decreasing, decreasing, decreasing, , decreasing, inactive	-100	9.59999	1.00143	5	9.59, 9.59, 9.59, 9.615, 9.615	>, >, >, >, >	>	inactive, inactive, inactive, inactive, inactive		39.0176	1.05557	6	39.84, 39.8, 34.943, 39.8, 40, 40	>, >, =, >, >, >	>	inactive, decreasing, decreasing, inactive, decreasing, inactive	-100	5.70678	1.11172	3	5.188, 5.601, 6.396	=, =, =		decreasing, decreasing, decreasing	-100
RFM-014-159-3	MK-4482	Pilot	ONc1ccn(c(=O)n1)[C@@H]1O[C@@H]([C@H]([C@H]1O)O)COC(=O)C(C)C	AV	EIDD-2801/MK-4482/Mulnopiravir; Antiviral	Phase II/III	> 9.454 ×÷ 1.029 (n=4)	> 9.59 ×÷ 1 (n=4)	> 39.813 ×÷ 1.001 (n=3)	> 4.21	> 9.59 ×÷ 0 (n=1)	1.01443	-	> 9.98 ×÷ 1 (n=2)	> 9.98 ×÷ 1 (n=2)	> 29.85 ×÷ 1 (n=2)	2.99158	9.45362	1.02906	4	9.59, 9.056, 9.59, 9.59	>, =, >, >	>	decreasing, decreasing, decreasing, inactive	-100	9.59	1	4	9.59, 9.59, 9.59, 9.59	>, >, >, >	>	decreasing, inactive, inactive, inactive	-100	39.8133	1.00058	3	39.8, 39.8, 39.84	>, >, >	>	inactive, inactive, inactive		9.59		1	9.59	>	>	inactive
1 Geometric means were calculated by computing the logarithm (base 10) of all values, calculating the mean of these logarithms, and taking the antilog of that mean.
2 Geometric standard deviations were computed by taking the standard deviation (SD) of the log-transformed individual values, and taking the antilog of that SD. The geo. SD is a unitless ratio and reported as ×÷ instead of +/-. That is, for a reported geomean and geo. SD of 0.123 uM ×÷ 1.276, the single standard deviation range is from 0.096 uM to 0.157 uM (i.e. 0.123 uM ÷1.276 to 0.123 uM × 1.27…
3 Mode summary column indicates if at least one independent replicate value was designated as > or <.
Two compounds highlighted in yellow were initial screening hits, but were not selective in HeLa-ACE2 following powder reconfirmation. However, these were potent and selective in the Calu-3 assay and thus are included here.
[truncated: 45 more columns]
