# Supplementary material for: Drug repurposing screens identify chemical entities for the development of COVID-19 interventions
Source: Nat Commun. 2021 Jun 3;12:3309. doi: 10.1038/s41467-021-23328-0 (PMC8175350; doi:10.1038/s41467-021-23328-0)
Supplement: Supplementary file 4 — Supplementary Data 2 [file 41467_2021_23328_MOESM4_ESM.xlsx]

## Sheet: Table S2
Supplementary Data 2. Calu-3 ReFRAME hits and their activities in the Calu-3 infection assay, uninfected Calu-3 cytotoxicity assay, HeLa-ACE2 infection assay, and uninfected HeLa-ACE2 cytotoxicity assay.
															Calu-3 CoV-2								Calu-3 cell count								Calu-3 uninfected cytotoxicity								HeLa-ACE2 CoV-2								HeLa-ACE2 cell count
Compound ID	Compound	Library	Smiles	Anntoation Code	Annotation	Status	Calu-3 SARS-CoV-2 EC50 [μM]	Calu-3 cell count EC50 [μM]	uninfected Calu-3 CC50 [μM]	Calu-3 SI	HeLa-ACE2 SARS-CoV-2 EC50 [μM]	HeLa-ACE2 cell count EC50 [μM]	uninfected HeLa-ACE2 CC50 [μM]	HeLa-ACE2 SI	EC50 GeoMean1 (µM)	Geo. SD2	N	EC50s (µM)	Mode	Mode Summary3	Data Mode	Sinf Average (%)	EC50 GeoMean1 (µM)	Geo. SD2	N	EC50s (µM)	Mode	Mode Summary3	Data Mode	Sinf Average (%)	CC50 GeoMean1 (µM)	Geo. SD2	N	CC50s (µM)	Mode	Mode Summary3	Data Mode	Sinf Average (%)	EC50 GeoMean1 (µM)	Geo. SD2	N	EC50s (µM)	Mode	Mode Summary3	Data Mode	Sinf Average (%)	EC50 GeoMean1 (µM)	Geo. SD2	N
RFM-000-380-5	Nafamostat mesylate - control**	Control	NC(=N)Nc1ccc(cc1)C(=O)Oc1ccc2c(c1)ccc(c2)C(=N)N	PI	Pancreatic Disorders, Treatment of; Tryptase Inhibitors; Trypsin; Tryptase Inhibitor; Kallikrein inhibitor	Registered	0.024 ×÷ 1.55 (n=3)	0.04 ×÷ 1.23 (n=3)	> 29.85 ×÷ 1 (n=2)	> 1230.37	> 9.59 ×÷ 1 (n=3)	> 9.59 ×÷ 1 (n=3)	> 39.84 ×÷ 1 (n=3)	4.15433	0.0239706	1.547	3	0.028, 0.034, 0.015	=, =, =		decreasing, decreasing, decreasing	-93.189	0.0400012	1.227	3	0.047, 0.043, 0.032	=, =, =		increasing, increasing, increasing	100.164	29.85	1	2	29.85, 29.85, 0	>, >,	>	inactive, decreasing (weakly active),	-100	9.59	1	3	9.59, 9.59, 9.59	>, >, >	>	inactive, inactive, inactive		9.59	1	3
RFM-004-630-0	Bruceantin	ReFRAME	COC(=O)[C@@]12OC[C@]34[C@H]2[C@@H](OC(=O)/C=C(/C(C)C)\C)C(=O)O[C@@H]4C[C@@H]2[C@]([C@H]3[C@H]([C@@H]1O)O)(C)CC(=O)C(=C2C)O	ONC	Multiple Myeloma Therapy; Solid Tumors Therapy; Cancer Multidrug Resistance Modulators; Apoptosis Inducers; MYC Expression Inhibitors	Phase II	0.019 ×÷ 1.68 (n=3)	> 6.919 ×÷ 1.89 (n=3)	0.973 ×÷ 19.17 (n=3)	49.8567	0.006 ×÷ 1.16 (n=3)	0.097 ×÷ 1.3 (n=3)	< 0.117 ×÷ 15.67 (n=3)	< 20.18	0.0193823	1.683	3	0.027, 0.025, 0.011	=, =, =		decreasing, decreasing, decreasing	-99.2138	6.91882	1.886	3	9.98, 9.978, 3.326	>, >, >	>	decreasing (weakly active), decreasing (weakly active), inactive	-100	0.973428	19.17	3	29.076, 0.231, 0.137	=, =, =		decreasing, decreasing, decreasing	-53.1751	0.00577564	1.155	3	0.007, 0.006, 0.005	=, =, =		decreasing, decreasing, decreasing	-98.3178	0.0967664	1.301	3
RFM-009-791-6	Cephaeline	ReFRAME	CC[C@H]1CN2CCc3c([C@@H]2C[C@@H]1C[C@H]1NCCc2c1cc(OC)c(c2)O)cc(c(c3)OC)OC	REC	Antiemetic; Expectorant; Emesis	Phase II	0.142 ×÷ 1.19 (n=3)	> 6.919 ×÷ 1.89 (n=3)	> 4.963 ×÷ 22.4 (n=3)	> 34.90	0.017 ×÷ 1.79 (n=3)	0.309 ×÷ 1.61 (n=3)	0.212 ×÷ 9.42 (n=3)	12.6611	0.142482	1.191	3	0.119, 0.169, 0.143	=, =, =		decreasing, decreasing, decreasing	-96.1091	6.91882	1.886	3	9.98, 3.326, 9.978	>, >, >	>	inactive, increasing (weakly active), inactive	100	4.96339	22.397	3	29.9, 29.85, 0.137	>, >, =	>	decreasing (weakly active), inactive, decreasing	-67.8027	0.0167694	1.791	3	0.033, 0.012, 0.012	=, =, =		decreasing, decreasing, decreasing	-98.673	0.308565	1.607	3
RFM-001-857-5	Emetine	ReFRAME	CCC1CN2CCc3c(C2CC1CC1NCCc2c1cc(OC)c(c2)OC)cc(c(c3)OC)OC	ONC	Oncolytic Drugs; Emetics; Treatment of Protozoal Diseases	Withdrawn	0.444 ×÷ 1.06 (n=3)	> 3.564 ×÷ 5.95 (n=3)	> 8.871 ×÷ 8.19 (n=3)	> 19.97	0.06 ×÷ 1.18 (n=3)	0.783 ×÷ 1.18 (n=3)	0.34 ×÷ 1.09 (n=3)	5.665	0.444276	1.059	3	0.455, 0.463, 0.416	=, =, =		decreasing, decreasing, decreasing	-99.6189	3.56362	5.951	3	9.98, 9.978, 0.454	>, =, >	>	increasing (weakly active), increasing (weakly active), increasing	77.7167	8.87116	8.191	3	29.9, 29.85, 0.782	>, >, =	>	inactive, inactive, decreasing	-47.2267	0.0600911	1.181	3	0.071, 0.06, 0.051	=, =, =		decreasing, decreasing, decreasing	-100.226	0.783429	1.182	3
RFM-004-735-8	ANISOMYCIN	ReFRAME	COc1ccc(cc1)C[C@H]1NC[C@@H]([C@H]1OC(=O)C)O	ONC	Antineoplastic Enhancing Agents; Cognition Disorders, Treatment of; Antineoplastic Antibiotics	Preclinical	0.127 ×÷ 1.34 (n=3)	> 2.463 ×÷ 11.28 (n=3)	> 5.983 ×÷ 16.21 (n=3)	> 46.90	0.066 ×÷ 1.07 (n=3)	0.636 ×÷ 1.55 (n=3)	0.189 ×÷ 1.01 (n=3)	2.85266	0.127359	1.336	3	0.115, 0.177, 0.102	=, =, =		decreasing, decreasing, decreasing	-98.4975	2.46326	11.281	3	9.98, 9.978, 0.15	>, =, >	>	inactive, inactive, increasing	37.3201	5.98288	16.205	3	29.9, 29.85, 0.24	>, >, =	>	decreasing (weakly active), inactive, decreasing	-65.9574	0.0663938	1.069	3	0.065, 0.063, 0.072	=, =, =		decreasing, decreasing, decreasing	-101.829	0.636342	1.554	3
RFM-004-348-1	Phorbol 12-myristate 13-acetate	ReFRAME	CCCCCCCCCCCCCC(=O)O[C@@H]1[C@@H](C)[C@@]2(O)[C@H]([C@H]3[C@]1(OC(=O)C)C3(C)C)C=C(C[C@]1([C@H]2C=C(C1=O)C)O)CO	STM	Anti-HIV Agents; Myelodysplastic Syndrome Therapy; Myeloid Leukemia Therapy; Lymphoma Therapy; Protein Kinase C (PKC) Activators; Signal Transduction Modulators; CD4 antagonist	Phase II	0.016 ×÷ 1.8 (n=3)	> 9.979 ×÷ 1 (n=3)	22.452 ×÷ 1.45 (n=3)	1396.04	0.07 ×÷ 71.9 (n=3)	> 9.59 ×÷ 1 (n=3)	> 0.201 ×÷ 97.42 (n=3)	> 2.89	0.0162183	1.798	3	0.013, 0.01, 0.032	=, =, =		decreasing, decreasing, decreasing	-58.6893	9.97867	1	3	9.98, 9.978, 9.978	>, >, >	>	increasing (weakly active), increasing (weakly active), inactive	100	22.4521	1.45	3	14.746, 25.759, 29.798	=, =, =		decreasing, decreasing, decreasing	-100	0.069567	71.895	3	0.004, 0.008, 9.59	<, =, >		decreasing, decreasing, inactive	-40	9.59	1	3
RFM-004-460-0	tanaproget	ReFRAME	N#Cc1ccc(n1C)c1ccc2c(c1)C(C)(C)OC(=S)N2	STM	Female Contraceptives; Hormone Replacement Therapy; Progesterone Receptor Agonists; Signal Transduction Modulators; Progesterone receptor Agonist; Progesterone receptor agonist	Phase III	2.439 ×÷ 1.75 (n=3)	> 9.979 ×÷ 1 (n=3)	> 19.278 ×÷ 2.07 (n=3)	> 7.90	0.141 ×÷ 1.05 (n=3)	> 9.59 ×÷ 1 (n=3)	0.128 ×÷ 1.21 (n=3)	0.907807	2.43913	1.748	3	1.567, 2.026, 4.569	=, =, =		decreasing, decreasing, decreasing	-86.9936	9.97867	1	3	9.98, 9.978, 9.978	>, >, >	>	increasing (weakly active), increasing (weakly active), increasing (weakly active)	98.109	19.2779	2.072	3	8.316, 29.85, 28.863	=, >, =	>	decreasing, decreasing (weakly active), decreasing	-100	0.140978	1.053	3	0.14, 0.149, 0.134	=, =, =		decreasing, decreasing, decreasing	-48.8398	9.59	1	3
RFM-008-881-3	LANATOSIDE C	ReFRAME	OC[C@H]1O[C@@H](O[C@@H]2[C@@H](C)O[C@H](C[C@@H]2OC(=O)C)O[C@H]2[C@@H](O)C[C@@H](O[C@@H]2C)O[C@H]2[C@@H](O)C[C@@H](O[C@@H]2C)O[C@H]2CC[C@]3([C@@H](C2)CC[C@@H]2[C@@H]3C[C@@H](O)[C@]3([C@]2(O)CC[C@@H]3C2=CC(=O)OC2)C)C)[C@@H]([C@H]([C@@H]1O)O)O	ION	Na+, K+ ATPase Inhibitor; Cardiac glycoside	Withdrawn	0.194 ×÷ 1.52 (n=3)	> 9.979 ×÷ 1 (n=3)	> 6.206 ×÷ 15.21 (n=3)	> 31.97	0.206 ×÷ 1.42 (n=3)	0.379 ×÷ 1.6 (n=3)	1.351 ×÷ 9.41 (n=3)	6.55796	0.194122	1.521	3	0.148, 0.157, 0.315	=, =, =		decreasing, decreasing, decreasing	-85.7543	9.97867	1	3	9.98, 9.978, 9.978	>, >, >	>	decreasing (weakly active), decreasing (weakly active), increasing (weakly active)	-33.3333	6.20607	15.209	3	29.9, 29.85, 0.268	>, >, =	>	inactive, inactive, decreasing	-28.3825	0.205991	1.424	3	0.177, 0.16, 0.309	=, =, =		decreasing, decreasing, decreasing	-97.2179	0.378728	1.599	3
RFM-009-050-6	Cymarine	ReFRAME	COC1CC(OC2CCC3(C(C2)(O)CC[C@@H]2[C@@H]3CCC3(C2(O)CCC3C2=CC(=O)OC2)C)C=O)OC(C1O)C	ION	Cardiotonic; Heart disease	Experimental	0.135 ×÷ 1.76 (n=3)	> 9.979 ×÷ 1 (n=3)	> 5.868 ×÷ 16.76 (n=3)	> 43.54	0.237 ×÷ 2.94 (n=3)	0.311 ×÷ 1.92 (n=3)	0.287 ×÷ 4.79 (n=3)	1.20985	0.134811	1.762	3	0.115, 0.253, 0.084	=, =, =		decreasing, decreasing, decreasing	-87.2214	9.97867	1	3	9.98, 9.978, 9.978	>, >, >	>	decreasing (weakly active), decreasing (weakly active), inactive	-100	5.86772	16.76	3	29.9, 29.85, 0.226	>, >, =	>	inactive, inactive, decreasing	-40.4139	0.237432	2.943	3	0.111, 0.816, 0.148	=, =, =		decreasing, decreasing, decreasing	-93.2123	0.310746	1.92	3
RFM-011-025-8	SR-26050	ReFRAME	CCN(CCCNc1nccc2c1c(C)c1c(c2C)nc2c1cc(O)cc2)CC	ONC	Oncolytic Drugs	Preclinical	0.503 ×÷ 2.04 (n=3)	> 9.979 ×÷ 1 (n=3)	5.837 ×÷ 1.72 (n=3)	11.6	0.359 ×÷ 1.25 (n=3)	0.48 ×÷ 1.42 (n=3)	0.602 ×÷ 3.46 (n=3)	1.67931	0.502667	2.036	3	0.227, 0.889, 0.631	=, =, =		decreasing, decreasing, decreasing	-103.377	9.97867	1	3	9.98, 9.978, 9.978	>, >, >	>	inactive, inactive, inactive		5.83704	1.723	3	10.464, 3.567, 5.329	=, =, =		decreasing, decreasing, decreasing	-100	0.358768	1.251	3	0.447, 0.362, 0.285	=, =, =		decreasing, decreasing, decreasing	-100.739	0.47961	1.417	3
RFM-007-134-1	Bardoxolone Methyl	ReFRAME	N#CC1=C[C@@]2(C)[C@H](C(C1=O)(C)C)CC[C@@]1(C2=CC(=O)[C@H]2[C@@]1(C)CC[C@@]1([C@H]2CC(C)(C)CC1)C(=O)OC)C	STM	Rheumatoid Arthritis, Treatment of; Pancreatic Cancer Therapy; Melanoma Therapy; Solid Tumors Therapy; Hypertension, Treatment of; Interstitial Lung Diseases, Treatment of; Treatment of Renal Diseases; Inflammatory Bowel Disease, Agents for; Chemopreventive Agents;Treatment of Autoimmune Diseases; Angiogenesis Inhibitors; Antiinflammatory Drugs; Apoptosis Inducers; Bcl-2 Inhibitors; Glutathione R…	Phase III	0.079 ×÷ 1.35 (n=3)	0.116 ×÷ 5.46 (n=3)	3.055 ×÷ 2.43 (n=3)	38.5146	0.541 ×÷ 1.77 (n=3)	1.26 ×÷ 2.22 (n=3)	3.098 ×÷ 4.6 (n=3)	5.72515	0.0794075	1.345	3	0.085, 0.103, 0.057	=, =, =		decreasing, decreasing, decreasing	-96.0195	0.115553	5.455	3	0.613, 0.122, 0.021	=, =, =		decreasing, increasing, increasing	41.327	3.05504	2.431	3	6.353, 1.137, 3.947	=, =, =		decreasing, decreasing, decreasing	-96.7203	0.541061	1.773	3	0.284, 0.656, 0.85	=, =, =		decreasing, decreasing, decreasing	-99.8353	1.25979	2.215	3
RFM-008-929-2	Lestaurtinib	ReFRAME	OC[C@@]1(O)C[C@H]2O[C@]1(C)n1c3c4n2c2ccccc2c4c2c(c3c3c1cccc3)CNC2=O	ONC	Prostate Cancer Therapy; Myeloid Leukemia Therapy; Antipsoriatics; Neurologic Cancer Therapy; Pancreatic Cancer Therapy; Hematopoiesis Disorders Therapy; Flt3 (FLK2/STK1) Inhibitors; High Affinity Nerve Growth Factor Receptor (TrKA) Inhibitors; Signal Transduction Modulators; TRKB Inhibitors; TRKC Inhibitors; FMS-RELATED TYROSINE KINASE 3; JANUS KINASE 2; TYROSINE KINASE RECEPTOR A Inhibitor; Flt…	Phase II/III	0.674 ×÷ 1.11 (n=3)	> 4.712 ×÷ 1.92 (n=3)	> 20.123 ×÷ 1.56 (n=3)	> 29.86	0.546 ×÷ 1.73 (n=3)	0.614 ×÷ 1.52 (n=3)	0.758 ×÷ 2.99 (n=3)	1.38736	0.674002	1.109	3	0.733, 0.696, 0.6	=, =, =		decreasing, decreasing, decreasing	-90.5727	4.71198	1.916	3	3.33, 3.149, 9.978	>, >, =	>	increasing (weakly active), increasing, inactive	100	20.1233	1.563	3	22.043, 12.385, 29.85	=, =, >	>	decreasing, decreasing, decreasing (weakly active)	-97.9623	0.546201	1.733	3	0.886, 0.613, 0.3	=, =, =		decreasing, decreasing, decreasing	-98.7055	0.613612	1.52	3
RFM-004-375-4	Cycloheximide	ReFRAME	C[C@H]1C[C@H](C)C(=O)[C@@H](C1)[C@@H](CC1CC(=O)NC(=O)C1)O	STM	Antifungal Agents; Oncolytic Drugs; Glycogen Synthase Kinase 3 beta (GSK-3beta; tau Protein Kinase I) Inhibitors; Signal Transduction Modulators;	Registered	0.195 ×÷ 2.8 (n=3)	0.268 ×÷ 6.84 (n=3)	> 2.435 ×÷ 8.82 (n=3)	> 12.51	0.634 ×÷ 1.87 (n=3)	> 9.44 ×÷ 1.03 (n=3)	1.469 ×÷ 1.61 (n=3)	2.31692	0.194745	2.802	3	0.153, 0.602, 0.08	=, =, =		decreasing, decreasing, decreasing	-97.5171	0.268132	6.839	3	0.147, 2.304, 0.057	=, =, =		increasing, increasing, increasing	49.8042	2.43478	8.824	3	29.9, 0.811, 0.595	>, =, =	>	inactive, decreasing, decreasing	-39.3626	0.634052	1.865	3	0.93, 0.888, 0.309	=, =, =		decreasing, decreasing, decreasing	-100.88	9.44028	1.028	3
RFM-002-370-1	Resiniferatoxin	ReFRAME	COc1cc(ccc1O)CC(=O)OCC1=C[C@H]2[C@H]3O[C@]4(O[C@]2([C@H]2[C@@](C1)(O)C(=O)C(=C2)C)[C@@H](C[C@@]3(O4)C(=C)C)C)Cc1ccccc1	NEURO	Neuropathic Pain, Treatment of; Urologic Drugs; Analgesic Drugs; TRPV1 (Vanilloid VR1 Receptor) Agonists; Vascular endothelial growth factor receptor 2 Agonist	Registered	0.903 ×÷ 1.9 (n=3)	> 2.868 ×÷ 8.67 (n=3)	17.279 ×÷ 1.06 (n=3)	19.1296	> 1.296 ×÷ 32.01 (n=3)	> 8.343 ×÷ 1.27 (n=3)	7.171 ×÷ 2.09 (n=3)	5.53179	0.903339	1.901	3	0.465, 0.945, 1.677	=, =, =		decreasing, decreasing, decreasing	-80.4541	2.86782	8.667	3	0.237, 9.978, 9.978	=, >, >	>	increasing, increasing (weakly active), inactive	74.9479	17.2787	1.058	3	17.854, 16.195, 17.841	=, =, =		decreasing, decreasing, decreasing	-100	1.29638	32.011	3	0.024, 9.59, 9.59	=, >, >	>	decreasing, inactive, decreasing (weakly active)	-75	8.34311	1.273	3
RFM-012-514-4	E-7090	ReFRAME	COCCOc1cc2c(cc1Oc1ccnc(c1)NC(=O)c1ccc(cc1)C1CCN(CC1)CCO)ccn2C(=O)NC	STM	Angiogenesis Inhibitors; FGFR1 Inhibitors; FGFR2 Inhibitors; FGFR3 Inhibitors; Signal Transduction Modulators; Solid Tumors Therapy	Phase II	0.753 ×÷ 1.29 (n=3)	> 2.591 ×÷ 4.43 (n=3)	14.98 ×÷ 1.32 (n=3)	19.8746	2.645 ×÷ 1.22 (n=3)	> 9.59 ×÷ 1 (n=3)	21.19 ×÷ 1.38 (n=3)	8.01144	0.753473	1.294	3	0.605, 1.001, 0.707	=, =, =		decreasing, decreasing, decreasing	-62.2069	2.59143	4.432	3	9.98, 3.326, 0.524	>, =, >	>	inactive, increasing (weakly active), increasing	73.3981	14.9798	1.317	3	17.6, 17.518, 10.902	=, =, =		decreasing, decreasing, decreasing	-96.5956	2.64499	1.223	3	2.901, 2.099, 3.039	=, =, =		decreasing, decreasing, decreasing	-100	9.59	1	3
RFM-011-465-8	ON-09310	ReFRAME	Clc1cccc2c1ncc2C1CC(=NN1c1ccc(cc1)S(=O)(=O)N)C(F)(F)F	ONC	5-Lipoxygenase; Cyclooxygenase 2 Inhibitor; Anticancer	Preclinical	1.808 ×÷ 1.49 (n=3)	> 8.32 ×÷ 1.21 (n=3)	16.88 ×÷ 1.12 (n=3)	9.33622	3.721 ×÷ 1.4 (n=3)	> 9.33 ×÷ 1.05 (n=3)	8.197 ×÷ 1.11 (n=3)	2.20264	1.80792	1.492	3	2.057, 2.49, 1.154	=, =, =		decreasing, decreasing, decreasing	-94.8566	8.32011	1.209	3	9.98, 8.443, 6.835	>, =, =	>	increasing (weakly active), increasing, increasing	100	16.8802	1.118	3	18.424, 17.529, 14.894	=, =, =		decreasing, decreasing, decreasing	-97.2496	3.7214	1.395	3	4.738, 4.272, 2.546	=, =, =		decreasing, decreasing, decreasing	-100	9.32993	1.046	3
RFM-002-401-1	Oligomycin B	ReFRAME	CC[C@@H]1/C=C/C=C/C[C@H](C)[C@@H](O)[C@](C)(O)C(=O)[C@H](C)[C@@H](O)[C@H](C)C(=O)[C@@H]([C@H]([C@@H](/C=C/C(=O)O[C@H]2[C@H]([C@@H](CC1)O[C@]1(O[C@H](C[C@@H](O)C)[C@@H](CC1=O)C)[C@@H]2C)C)C)O)C	ABX	ATP synthase Inhibitor; Immunosuppressants; Antifungal; Immunological Disorders	Preclinical	< 0.005 ×÷ 1.31 (n=3)	> 0.311 ×÷ 134.99 (n=2)	> 24.477 ×÷ 1.41 (n=3)	> 4376.07	> 9.59 ×÷ 1 (n=3)	> 8.163 ×÷ 1.32 (n=3)	21.98 ×÷ 1.41 (n=3)	2.29197	0.00539207	1.311	3	0.005, 0.005, 0.007	<, <, =	<	decreasing (super-active), decreasing (super-active), decreasing	-93.117	0.310958	134.986	2	0.01, 9.978	>, =	>	increasing, inactive	50	24.4772	1.41	3	16.459, 29.85, 29.85	=, >, >	>	decreasing, inactive, inactive	-89.3913	9.59	1	3	9.59, 9.59, 9.59	>, >, >	>	inactive, inactive, inactive		8.16309	1.322	3
RFM-008-846-0	OLIGOMYCIN A	ReFRAME	CC[C@@H]1/C=C/C=C/C[C@H](C)[C@@H](O)[C@](C)(O)C(=O)[C@H](C)[C@@H](O)[C@H](C)C(=O)[C@@H]([C@H]([C@@H](/C=C/C(=O)O[C@H]2[C@H]([C@@H](CC1)O[C@@]1(CC[C@H]([C@H](O1)C[C@@H](O)C)C)[C@@H]2C)C)C)O)C	ABX	Hypoxia-inducible factor 1 Inhibitor; Antifungal	Preclinical	< 0.007 ×÷ 2.17 (n=3)	> 0.22 ×÷ 220.56 (n=2)	> 29.867 ×÷ 1 (n=3)	> 3897.47	> 9.59 ×÷ 1 (n=3)	> 9.59 ×÷ 1 (n=3)	> 36.04 ×÷ 1.19 (n=3)	3.76	0.00735232	2.169	3	0.005, 0.005, 0.018	<, =, =	<	super-active, decreasing, decreasing	-89.2883	0.219747	220.558	2	0.005, 9.978	>, =	>	increasing, inactive	50	29.8667	1.001	3	29.9, 29.85, 29.85	>, >, >	>	decreasing (weakly active), inactive, inactive	-91.3677	9.59	1	3	9.59, 9.59, 9.59	>, >, >	>	inactive, inactive, inactive		9.59	1	3
RFM-001-872-4	Camostat mesylate	ReFRAME	CN(C(=O)COC(=O)Cc1ccc(cc1)OC(=O)c1ccc(cc1)NC(=N)N)C	PI	Pancreatic Disorders, Treatment of; Gastroesophageal Reflux Disease, Agents for; Protease Inhibitors; Trypsin Inhibitors; Protease/peptidase inhibitor	Registered	0.054 ×÷ 1.81 (n=3)	0.091 ×÷ 1.92 (n=3)	> 29.85 ×÷ 0 (n=1)	> 556.36	> 9.59 ×÷ 1 (n=3)	> 9.59 ×÷ 1 (n=3)	> 39.8 ×÷ 1 (n=3)	4.15016	0.0536332	1.814	3	0.104, 0.033, 0.045	=, =, =		decreasing, decreasing, decreasing	-89.0186	0.0912525	1.916	3	0.161, 0.105, 0.045	=, =, =		increasing, increasing, increasing	77.6277	29.85		1	29.85, 0, 0	>, ,	>	inactive, ,		9.59	1	3	9.59, 9.59, 9.59	>, >, >	>	inactive, inactive, inactive		9.59	1	3
RFM-007-875-1	DEAZANEPLANOCIN A	ReFRAME	Nc1nccc2c1ncn2[C@@H]1C=C([C@H]([C@H]1O)O)CO	AV	S-ADENOSYL-L-HOMOCYSTEINE HYDROLASE Inhibitor; Antiviral	Preclinical	0.057 ×÷ 1.4 (n=3)	0.108 ×÷ 1.65 (n=3)	> 10.346 ×÷ 3.64 (n=3)	> 182.13	> 9.59 ×÷ 1 (n=3)	> 9.59 ×÷ 1 (n=3)	> 7.951 ×÷ 12.27 (n=3)	0.829057	0.0567706	1.396	3	0.083, 0.046, 0.048	=, =, =		decreasing, decreasing, decreasing	-85.391	0.107971	1.652	3	0.183, 0.067, 0.102	=, =, =		increasing, increasing, increasing	62.0019	10.3456	3.644	3	29.9, 2.451, 15.109	>, =, =	>	decreasing (weakly active), decreasing, decreasing	-70.3552	9.59	1	3	9.59, 9.59, 9.59	>, >, >	>	inactive, decreasing, decreasing (weakly active)	-100	9.59	1	3
RFM-012-767-3	Antimycin A3	ReFRAME	CCCC[C@H]1C(=O)O[C@H](C)[C@@H](C(=O)O[C@H]([C@H]1CC(=O)CC(C)C)C)N(C(=O)c1cccc(c1O)NC=O)C	ABX	Antifungal	Preclinical	0.036 ×÷ 5.91 (n=3)	0.063 ×÷ 5.56 (n=3)	> 3.897 ×÷ 22.31 (n=3)	> 110.21	> 9.59 ×÷ 1 (n=3)	> 9.59 ×÷ 1 (n=3)	> 39.8 ×÷ 1 (n=3)	4.15016	0.0355399	5.91	3	0.006, 0.034, 0.216	=, =, =		decreasing, decreasing, decreasing	-91.591	0.0626498	5.555	3	0.009, 0.135, 0.207	=, =, =		increasing, increasing, increasing	46.9338	3.89655	22.305	3	18.13, 29.85, 0.109	=, >, =	>	decreasing, inactive, decreasing	-79.4231	9.59	1	3	9.59, 9.59, 9.59	>, >, >	>	inactive, inactive, inactive		9.59	1	3
RFM-002-216-2	Gemcitabine elaidate	ReFRAME	CCCCCCCC/C=C/CCCCCCCC(=O)OC[C@H]1O[C@H](C([C@@H]1O)(F)F)n1ccc(nc1=O)N	ONC	Pancreatic Cancer Therapy; Solid Tumors Therapy; Non-Small Cell Lung Cancer Therapy; Ribonucleotide reductase Inhibitor; DNA synthesis inhibitor; DNA repair enzyme inhibitor; Cell cycle inhibitor; Apoptosis stimulant	Phase I	0.324 ×÷ 1.84 (n=3)	> 3.702 ×÷ 5.57 (n=3)	> 29.867 ×÷ 1 (n=3)	> 92.27	> 9.59 ×÷ 1 (n=3)	< 0.012 ×÷ 4.11 (n=2)	< 0.006 ×÷ 3.05 (n=3)	0.000607163	0.323685	1.84	3	0.172, 0.34, 0.58	=, =, =		decreasing, decreasing, decreasing	-89.7344	3.70199	5.571	3	9.98, 0.509, 9.978	>, >, =	>	inactive, increasing, inactive	47.6761	29.8667	1.001	3	29.9, 29.85, 29.85	>, >, >	>	inactive, inactive, decreasing (weakly active)	-100	9.59	1	3	9.59, 9.59, 9.59	>, >, >	>	inactive, inactive, inactive		0.0122046	4.113	2
RFM-005-642-8	cerivastatin sodium	ReFRAME	COCc1c(c2ccc(cc2)F)c(/C=C/[C@H](C[C@H](CC(=O)O)O)O)c(nc1C(C)C)C(C)C	STM	HMGCoA reductase inhibitor; Antihyperlipidaemia; Hyperlipidaemia; Lipoprotein Disorders, Treatment of	Withdrawn	0.348 ×÷ 1.12 (n=3)	0.936 ×÷ 4.18 (n=3)	> 29.867 ×÷ 1 (n=3)	> 85.72	> 9.59 ×÷ 1 (n=3)	> 9.59 ×÷ 1 (n=3)	0.308 ×÷ 1.34 (n=3)	0.0321247	0.348181	1.123	3	0.328, 0.398, 0.324	=, =, =		decreasing, decreasing, decreasing	-63.4042	0.935732	4.177	3	0.412, 0.408, 4.877	=, =, =		increasing, increasing, increasing	89.4651	29.8667	1.001	3	29.9, 29.85, 29.85	>, >, >	>	inactive, inactive, decreasing (weakly active)	-100	9.59	1	3	9.59, 9.59, 9.59	>, >, >	>	inactive, inactive, inactive		9.59	1	3
RFM-011-176-2	Avoralstat	ReFRAME	COc1cc(c(cc1C=C)C(=O)Nc1ccc(cc1)C(=N)N)c1ccc(nc1C(=O)O)C(=O)NCC1CC1	PI	Kallikrein B (Plasma Kallikrein; KLKB1) Inhibitors; Hematologic Genetic Disorders, Treatment of	Phase III	0.387 ×÷ 1.3 (n=3)	0.57 ×÷ 2.2 (n=3)	> 29.867 ×÷ 1 (n=3)	> 77.16	> 9.59 ×÷ 1 (n=3)	> 9.59 ×÷ 1 (n=3)	> 39.8 ×÷ 1 (n=3)	4.15016	0.387077	1.303	3	0.375, 0.302, 0.512	=, =, =		decreasing, decreasing, decreasing	-87.5523	0.569699	2.202	3	1.07, 0.235, 0.736	=, =, =		increasing, increasing, increasing	91.0438	29.8667	1.001	3	29.9, 29.85, 29.85	>, >, >	>	inactive, inactive, inactive		9.59	1	3	9.59, 9.59, 9.59	>, >, >	>	inactive, inactive, inactive		9.59	1	3
RFM-002-531-0	Mitoguazone	ReFRAME	NC(=N)N/N=C/C(=C)NNC(=N)N	ONC	Treatment of AIDS-Associated Disorders; Oncolytic Drugs; Polyamine Biosynthesis Inhibitors; S-Adenosyl-L-methionine Decarboxylase Inhibitors; Polyamine synthesis inhibitor; DNA synthesis inhibitor	Phase III	0.446 ×÷ 2.98 (n=3)	> 4.068 ×÷ 4.73 (n=3)	> 29.867 ×÷ 1 (n=3)	> 66.95	> 9.59 ×÷ 1 (n=3)	> 9.59 ×÷ 1 (n=3)	> 39.8 ×÷ 1 (n=3)	4.15016	0.446323	2.975	3	0.335, 1.489, 0.178	=, =, =		decreasing, decreasing, decreasing	-94.4217	4.06766	4.731	3	0.676, 9.978, 9.978	=, >, >	>	increasing, increasing (weakly active), inactive	71.1708	29.8667	1.001	3	29.9, 29.85, 29.85	>, >, >	>	inactive, inactive, inactive		9.59	1	3	9.59, 9.59, 9.59	>, >, >	>	inactive, inactive, decreasing (weakly active)	-100	9.59	1	3
RFM-006-443-7	AGN-194310	ReFRAME	CCc1ccc(cc1)C1=CC(C)(C)Sc2c1cc(C#Cc1ccc(cc1)C(=O)O)cc2	STM	Antipsoriatics; Acne Therapy; Atopic Dermatitis, Agents for; Eczema, Treatment of; Retinoid RAR Antagonists; Signal Transduction Modulators; Retinoic acid receptor Antagonist; Retinoic acid receptor antagonist	Phase III	0.597 ×÷ 12.15 (n=2)	> 7.775 ×÷ 1.54 (n=3)	> 29.867 ×÷ 1 (n=3)	> 50.05	> 9.59 ×÷ 1 (n=3)	> 9.59 ×÷ 1 (n=3)	> 39.8 ×÷ 1 (n=3)	4.15016	0.597346	12.145	2	3.491, 0.102	=, , =		decreasing, undefined, decreasing	-85.1892	7.77475	1.541	3	4.72, 9.978, 9.978	=, >, >	>	increasing, increasing (weakly active), increasing (weakly active)	100	29.8667	1.001	3	29.9, 29.85, 29.85	>, >, >	>	decreasing (weakly active), inactive, inactive	-100	9.59	1	3	9.59, 9.59, 9.59	>, >, >	>	inactive, inactive, inactive		9.59	1	3
RFM-007-483-9	TO-195	ReFRAME	O=C(NCc1ccc(o1)C(=O)Oc1ccc2c(c1)ccc(c2)C(=N)N)CCCC(=O)O	PI	Trypsin Inhibitors	Phase I	0.657 ×÷ 2.2 (n=3)	1.159 ×÷ 1.15 (n=3)	> 29.867 ×÷ 1 (n=3)	> 45.45	> 6.422 ×÷ 2 (n=3)	> 9.59 ×÷ 1 (n=3)	> 39.8 ×÷ 1 (n=3)	6.19736	0.657474	2.197	3	0.738, 1.354, 0.284	=, =, =		decreasing, decreasing, decreasing	-90.7322	1.15945	1.145	3	1.065, 1.079, 1.356	=, =, =		increasing, increasing, increasing	83.5209	29.8667	1.001	3	29.9, 29.85, 29.85	>, >, >	>	inactive, decreasing (weakly active), decreasing (weakly active)	-100	6.42209	2.003	3	2.88, 9.59, 9.59	>, >, >	>	inactive, inactive, inactive		9.59	1	3
RFM-000-276-6	PYRIDABEN	ReFRAME	O=c1c(Cl)c(SCc2ccc(cc2)C(C)(C)C)cnn1C(C)(C)C	MISC	Insecticide; mitochondrial NADH:ubiquinone reductase inhibitor	Phase III	0.205 ×÷ 6.28 (n=3)	0.345 ×÷ 2.97 (n=3)	> 8.993 ×÷ 7.99 (n=3)	> 43.94	> 9.59 ×÷ 1 (n=3)	> 9.59 ×÷ 1 (n=3)	> 39.8 ×÷ 1 (n=3)	4.15016	0.204916	6.281	3	0.027, 0.323, 0.983	=, =, =		decreasing, decreasing, decreasing	-92.908	0.344638	2.971	3	0.191, 0.177, 1.211	=, =, =		increasing, increasing, increasing	46.6444	8.99289	7.989	3	0.816, 29.85, 29.85	=, >, >	>	decreasing, inactive, decreasing (weakly active)	-93.5518	9.59	1	3	9.59, 9.59, 9.59	>, >, >	>	inactive, inactive, inactive		9.59	1	3
RFM-007-317-6	RWJ-56423	ReFRAME	NC(=N)NCCC[C@@H](C(=O)c1nc2c(s1)cccc2)NC(=O)[C@@H]1C[C@H](CN1C(=O)C)O	PI	TRYPSIN; TRYPTASE Inhibitor; Inhibitor;	Clinical	1.228 ×÷ 1.8 (n=3)	2.852 ×÷ 1.08 (n=3)	> 29.867 ×÷ 1 (n=3)	> 24.33	> 9.59 ×÷ 1 (n=3)	> 9.59 ×÷ 1 (n=3)	> 39.8 ×÷ 1 (n=3)	4.15016	1.22769	1.8	3	0.645, 2.04, 1.406	=, =, =		decreasing, decreasing, decreasing	-88.9271	2.85248	1.076	3	2.861, 3.063, 2.648	=, =, =		increasing, increasing, increasing	100	29.8667	1.001	3	29.9, 29.85, 29.85	>, >, >	>	inactive, inactive, inactive		9.59	1	3	9.59, 9.59, 9.59	>, >, >	>	inactive, inactive, inactive		9.59	1	3
RFM-007-204-8	ARN-810	ReFRAME	CC/C(=C(\c1ccc2c(c1)cn[nH]2)/c1ccc(cc1)/C=C/C(=O)O)/c1ccc(cc1Cl)F	STM	Selective Estrogen Receptor Destabilizers (SERD); Signal Transduction Modulators	Preclinical	1.104 ×÷ 4.37 (n=3)	> 3.064 ×÷ 4.5 (n=3)	> 23.843 ×÷ 1.22 (n=3)	> 21.61	> 9.59 ×÷ 1 (n=3)	> 9.59 ×÷ 1 (n=3)	10.951 ×÷ 1.32 (n=3)	1.14188	1.10358	4.369	3	0.747, 5.635, 0.319	=, =, =		decreasing, decreasing, decreasing	-70.6072	3.06379	4.498	3	0.564, 9.978, 5.113	=, =, >	>	increasing, increasing (weakly active), increasing	79.0293	23.8425	1.215	3	21.181, 29.85, 21.438	=, >, =	>	decreasing, inactive, decreasing	-88.8194	9.59	1	3	9.59, 9.59, 9.59	>, >, >	>	inactive, inactive, inactive		9.59	1	3
RFM-005-400-2	Antimycin A	ReFRAME	CCCCCCC1C(=O)O[C@H](C)[C@@H](C(=O)O[C@H]([C@@H]1OC(=O)CC(C)C)C)NC(=O)c1cccc(c1O)NC=O	ONC	Apoptosis Inducers; Antibiotics; Antifungal Agents; Antileishmanials; Oncolytic Drugs; Inhibits mitochondrial electron transport chain	Preclinical	< 0.028 ×÷ 16.13 (n=3)	0.22 ×÷ 12.15 (n=2)	> 0.608 ×÷ 246.09 (n=2)	> 20.81	> 9.59 ×÷ 1 (n=3)	> 9.59 ×÷ 1 (n=3)	> 39.8 ×÷ 1 (n=3)	4.15016	0.0276503	16.125	3	0.007, 0.005, 0.68	=, <, =	<	decreasing, super-active, decreasing	-92.7382	0.21991	12.145	2	0.058, 0.833	=, =		increasing, increasing	47.7362	0.608391	246.092	2	0.012, 29.85	<, , >	>	super-active, undefined, inactive		9.59	1	3	9.59, 9.59, 9.59	>, >, >	>	inactive, inactive, inactive		9.59	1	3
RFM-007-378-9	Ono-3307	ReFRAME	NC(=N)Nc1ccc(cc1)C(=O)Oc1ccc(cc1)S(=O)(=O)N	PI	Anticoagulants; TRYPSIN Inhibitor; Protease/peptidase inhibitor	Phase II	1.602 ×÷ 2.36 (n=3)	3.582 ×÷ 2.1 (n=3)	> 29.867 ×÷ 1 (n=3)	> 18.64	> 9.59 ×÷ 1 (n=3)	> 9.59 ×÷ 1 (n=3)	> 39.8 ×÷ 1 (n=3)	4.15016	1.60239	2.359	3	3.647, 1.714, 0.658	=, =, =		decreasing, decreasing, decreasing	-96.4092	3.58174	2.104	3	8.435, 2.473, 2.203	=, =, =		increasing, increasing, increasing	99.057	29.8667	1.001	3	29.9, 29.85, 29.85	>, >, >	>	inactive, inactive, inactive		9.59	1	3	9.59, 9.59, 9.59	>, >, >	>	inactive, inactive, inactive		9.59	1	3
RFM-006-454-0	UK-356202	ReFRAME	NC(=N)Nc1ncc(c2c1cc(cc2)c1cccc(c1)C(=O)O)Cl	ONC	Wound-Healing Agents; Oncolytic Drugs; Urokinase (u-PA) Inhibitors	Clinical	1.916 ×÷ 3.47 (n=3)	> 7.279 ×÷ 1.73 (n=3)	> 29.875 ×÷ 1 (n=2)	> 15.59	> 9.59 ×÷ 1 (n=3)	> 9.59 ×÷ 1 (n=3)	> 39.8 ×÷ 1 (n=3)	4.15016	1.91626	3.465	3	0.802, 7.951, 1.103	=, =, =		decreasing, decreasing, decreasing	-84.6703	7.27852	1.727	3	9.98, 9.978, 3.872	>, =, >	>	increasing (weakly active), increasing (weakly active), increasing	98.2736	29.875	1.001	2	29.9, 0, 29.85	>, , >	>	inactive, undefined, inactive		9.59	1	3	9.59, 9.59, 9.59	>, >, >	>	inactive, inactive, inactive		9.59	1	3
RFM-012-494-7	MK-8722	ReFRAME	O[C@@H]1CO[C@H]2[C@@H]1OC[C@H]2Oc1[nH]c2c(n1)nc(c(c2)Cl)c1ccc(cc1)c1ccccc1	STM	pan-AMPK activator	Preclinical	2.733 ×÷ 2.09 (n=3)	> 5.659 ×÷ 1.8 (n=3)	> 29.867 ×÷ 1 (n=3)	> 10.93	> 9.59 ×÷ 1 (n=3)	> 9.59 ×÷ 1 (n=3)	> 37.433 ×÷ 1.11 (n=3)	3.90339	2.73263	2.089	3	1.186, 4.777, 3.602	=, =, =		decreasing, decreasing, decreasing	-100	5.6588	1.803	3	3.076, 5.904, 9.978	=, >, =	>	increasing, increasing, increasing (weakly active)	100	29.8667	1.001	3	29.9, 29.85, 29.85	>, >, >	>	inactive, decreasing (weakly active), decreasing (weakly active)	-95.3286	9.59	1	3	9.59, 9.59, 9.59	>, >, >	>	inactive, inactive, inactive		9.59	1	3
RFM-011-602-9	YM 60828	ReFRAME	OC(=O)CS(=O)(=O)N(c1ccc(cc1)OC1CCN(CC1)C(=N)C)Cc1ccc2c(c1)cc(cc2)C(=N)N	PI	Coagulation Factor Xa Inhibitors; Coagulation factor Xa Inhibitor; Direct Factor Xa inhibitor; Inhibitors of Blood Coagulation Pathways; Serine protease inhibitor; Anticoagulants; Antithrombotic	Phase I	3.177 ×÷ 1.28 (n=3)	6.814 ×÷ 1.37 (n=3)	> 29.867 ×÷ 1 (n=3)	> 9.40	> 9.59 ×÷ 1 (n=2)	> 9.59 ×÷ 1 (n=3)	> 39.8 ×÷ 1 (n=3)	4.15016	3.17672	1.276	3	3.137, 4.078, 2.506	=, =, =		decreasing, decreasing, decreasing	-87.958	6.81365	1.369	3	8.636, 7.676, 4.772	=, =, =		increasing, increasing, increasing	100	29.8667	1.001	3	29.9, 29.85, 29.85	>, >, >	>	inactive, inactive, inactive		9.59	1	2	9.59, 9.59, 0	>, >,	>	inactive, inactive,		9.59	1	3
RFM-007-583-2	AZ-11713908	ReFRAME	CCOc1ccc(nc1)Cc1nc2c(n1CC1CCCCC1)ccc(c2)N(S(=O)(=O)c1cccs1)C	STM	Cannabinoid CB1 Agonists; Cannabinoid CB2 Partial Agonists; Signal Transduction Modulators	Preclinical	3.535 ×÷ 2.28 (n=3)	> 9.733 ×÷ 1.04 (n=3)	> 29.867 ×÷ 1 (n=3)	> 8.45	> 9.59 ×÷ 1 (n=3)	> 9.59 ×÷ 1 (n=3)	> 32.963 ×÷ 1.26 (n=3)	3.43723	3.53463	2.278	3	3.379, 8.226, 1.589	=, =, =		decreasing, decreasing, decreasing	-93.1497	9.73289	1.044	3	9.98, 9.978, 9.259	>, =, >	>	increasing (weakly active), increasing (weakly active), increasing	100	29.8667	1.001	3	29.9, 29.85, 29.85	>, >, >	>	decreasing (weakly active), decreasing (weakly active), decreasing (weakly active)	-94.5369	9.59	1	3	9.59, 9.59, 9.59	>, >, >	>	inactive, inactive, inactive		9.59	1	3
RFM-006-245-3	INS-117548	ReFRAME	CSc1ccc(cc1)CN1CCCC(C1)Nc1ccc2c(c1)cn[nH]2	STM	Rho-associated kinase inhibitor; Protein kinase inhibitor	Phase I	> 3.546 ×÷ 6 (n=3)	0.31 ×÷ 1.39 (n=3)	> 29.875 ×÷ 1 (n=2)	> 8.42	> 9.59 ×÷ 1 (n=3)	> 9.59 ×÷ 1 (n=3)	> 39.8 ×÷ 1 (n=3)	4.15016	3.54648	6.001	3	9.98, 9.978, 0.448	>, >, =	>	decreasing (weakly active), inactive, decreasing	-77.4648	0.310406	1.39	3	0.377, 0.212, 0.374	=, =, =		increasing, increasing, increasing	55.239	29.875	1.001	2	29.9, 29.85	>, >	>	decreasing (weakly active), decreasing (weakly active)	-91.6449	9.59	1	3	9.59, 9.59, 9.59	>, >, >	>	inactive, inactive, inactive		9.59	1	3
RFM-002-896-6	SAR-407899	ReFRAME	Oc1nccc2c1ccc(c2)OC1CCNCC1	STM	Rho kinase Inhibitor	Phase II	> 3.845 ×÷ 5.22 (n=3)	2.723 ×÷ 2.08 (n=3)	> 29.867 ×÷ 1 (n=3)	> 7.77	> 9.59 ×÷ 1 (n=3)	> 9.59 ×÷ 1 (n=3)	> 38.66 ×÷ 1.04 (n=3)	4.03132	3.84549	5.216	3	9.98, 9.978, 0.571	>, >, =	>	inactive, decreasing (weakly active), decreasing	-53.9401	2.72275	2.084	3	5.12, 3.24, 1.217	=, =, =		increasing, increasing, increasing	97.3925	29.8667	1.001	3	29.9, 29.85, 29.85	>, >, >	>	inactive, inactive, inactive	0	9.59	1	3	9.59, 9.59, 9.59	>, >, >	>	inactive, inactive, inactive		9.59	1	3
RFM-005-105-8	GENZ-29155	ReFRAME	N#Cc1cccc(c1)C(N(C(=O)c1ccccc1C(=O)c1ccccc1)CCc1nc[nH]c1)C(=O)NCC(c1ccccc1)c1ccccc1	AI	Treatment of Transplant Rejection; Multiple Sclerosis, Agents for; Apoptosis Inhibitors; TNF Antagonist; Tumour necrosis factor alpha antagonist; Immunosuppressant	Preclinical	> 4.659 ×÷ 3.12 (n=3)	> 9.979 ×÷ 1 (n=3)	> 29.867 ×÷ 1 (n=3)	> 6.41	> 9.59 ×÷ 1 (n=3)	> 9.59 ×÷ 1 (n=3)	> 38.469 ×÷ 1.06 (n=3)	4.01137	4.65941	3.115	3	1.262, 9.978, 8.032	=, >, =	>	decreasing, decreasing (weakly active), decreasing	-78.672	9.97867	1	3	9.98, 9.978, 9.978	>, >, >	>	inactive, inactive, inactive		29.8667	1.001	3	29.9, 29.85, 29.85	>, >, >	>	inactive, inactive, inactive	0	9.59	1	3	9.59, 9.59, 9.59	>, >, >	>	inactive, decreasing, decreasing (weakly active)	-66.6667	9.59	1	3
RFM-004-775-6	BMS-223131	ReFRAME	OCCc1c(=O)[nH]c2c(c1c1cc(Cl)ccc1O)cc(cc2)C(F)(F)F	ION	Treatment of Erectile Dysfunction; Large Conductance K(Ca) 1.1 (BK, maxi K+) Channel Activators; Potassium large conductance calcium-activated channel, subfamily M, alpha member 1 Stimulator	Phase II	5.143 ×÷ 1.69 (n=3)	> 9.979 ×÷ 1 (n=3)	> 29.867 ×÷ 1 (n=3)	> 5.81	> 9.59 ×÷ 1 (n=3)	> 9.59 ×÷ 1 (n=3)	21.425 ×÷ 1.2 (n=3)	2.23414	5.14257	1.692	3	5.208, 8.646, 3.02	=, =, =		decreasing, decreasing, decreasing	-100	9.97867	1	3	9.98, 9.978, 9.978	>, >, >	>	increasing (weakly active), increasing (weakly active), increasing (weakly active)	100	29.8667	1.001	3	29.9, 29.85, 29.85	>, >, >	>	decreasing (weakly active), decreasing (weakly active), decreasing (weakly active)	-100	9.59	1	3	9.59, 9.59, 9.59	>, >, >	>	inactive, inactive, inactive		9.59	1	3
RFM-005-118-3	Verosudil	ReFRAME	CN(C(c1cscc1)C(=O)Nc1ccc2c(c1)cc[nH]c2=O)C	STM	Ophthalmic Drugs; Antiglaucoma Agents; Rho Kinase Inhibitors; Signal Transduction Modulators; Rho-associated kinase inhibitor	Phase II/III	> 3.507 ×÷ 6.12 (n=3)	0.561 ×÷ 1.43 (n=3)	> 18.887 ×÷ 2.21 (n=3)	> 5.39	> 9.59 ×÷ 1 (n=3)	> 9.59 ×÷ 1 (n=3)	> 39.8 ×÷ 1 (n=3)	4.15016	3.50655	6.119	3	9.98, 9.978, 0.433	>, >, =	>	decreasing (weakly active), decreasing (weakly active), decreasing	-93.1582	0.56084	1.434	3	0.608, 0.767, 0.378	=, =, =		increasing, increasing, increasing	79.1311	18.8868	2.21	3	7.561, 29.85, 29.85	=, >, >	>	increasing, inactive, increasing (weakly active)	80.4338	9.59	1	3	9.59, 9.59, 9.59	>, >, >	>	inactive, inactive, inactive		9.59	1	3
RFM-009-284-2	Elubrixin tosylate	ReFRAME	O=C(Nc1cccc(c1Cl)F)Nc1ccc(c(c1O)S(=O)(=O)N1CCNCC1)Cl	STM	Chemokine CXCR2 (IL-8 beta Receptor) Antagonists; Signal Transduction Modulators	Phase II	6.908 ×÷ 1.35 (n=3)	> 9.979 ×÷ 1 (n=3)	> 29.564 ×÷ 1.02 (n=3)	> 4.28	> 9.59 ×÷ 1 (n=3)	> 9.59 ×÷ 1 (n=3)	> 39.8 ×÷ 1 (n=3)	4.15016	6.90842	1.346	3	5.681, 9.726, 5.967	=, =, =		decreasing, decreasing, decreasing	-100	9.97867	1	3	9.98, 9.978, 9.978	>, >, >	>	increasing (weakly active), inactive, increasing (weakly active)	66.6667	29.5635	1.018	3	29.9, 29.85, 28.95	>, >, =	>	decreasing (weakly active), decreasing (weakly active), decreasing	-100	9.59	1	3	9.59, 9.59, 9.59	>, >, >	>	inactive, inactive, inactive		9.59	1	3
** experimental values for remdesivir and puromycin controls are provided in Table S1.
1 Geometric means were calculated by computing the logarithm (base 10) of all values, calculating the mean of these logarithms, and taking the antilog of that mean.
2 Geometric standard deviations were computed by taking the standard deviation (SD) of the log-transformed individual values, and taking the antilog of that SD. The geo. SD is a unitless ratio and reported as ×÷ instead of +/-. That is, for a reported geomean and geo. SD of 0.123 uM ×÷ 1.276, the single standard deviation range is from 0.096 uM to 0.157 uM (i.e. 0.123 uM ÷1.276 to 0.123 uM × 1.27…
3 Mode summary column indicates if at least one independent replicate value was designated as > or <.
One borderline compound with SI <10 is included and marked in yellow.
[truncated: 13 more columns]
