# Supplementary material for: Drug repurposing screens identify chemical entities for the development of COVID-19 interventions
Source: Nat Commun. 2021 Jun 3;12:3309. doi: 10.1038/s41467-021-23328-0 (PMC8175350; doi:10.1038/s41467-021-23328-0)
Supplement: Supplementary file 6 — Source Data [file 41467_2021_23328_MOESM6_ESM.xlsx]

## Sheet: Figure 1
Fig 1c		EC50 (µM)
	Remdesivir	0.083	0.141	0.13	0.105	0.101	0.138	0.109	0.138	0.191
	Apilimod	0.01	0.009	0.009	0.01	0.006	0.009	0.006	0.035	0.032
	Puromycin	0.38	0.598	0.621	0.45	0.531	0.521	0.566	0.31	0.435

## Sheet: Figure 2
Fig 2d		Time post infection (h:mm:ss)	Remdesivir			Apilimod			DMSO			Hydroxychloroquine
		4:00:00	0.0558036	0.177694	0.210738	0.178879	0.167401	0.372258	0	0.317908	0.437367	0.380224	0.172127	0.112927
		5:00:00	0.724219	1.23621	0.565654	0.595481	0.510437	0.307193	1.09229	0.699433	0.552031	0.239957	0.741261	0.275067
		6:00:00	1.43027	1.28853	0.860578	15.0073	13.3408	11.3931	13.7997	13.0529	12.0122	11.7654	10.6398	10.3646
		7:00:00	1.08807	0.84351	0.916166	26.4613	25.6934	26.6142	24.9133	28.1307	26.1809	25.8166	25.8417	29.0337
		8:00:00	1.11436	1.45669	1.67967	25.5362	27.3903	25.8074	27.238	31.0082	28.5777	31.116	29.6088	30.8104
		10:00:00	1.9707	3.80279	2.63458	26.7887	26.2316	26.281	31.992	31.2752	33.0842	33.0276	34.8116	35.0891
		11:00:00	2.25485	2.40298	3.87318	30.9861	29.9763	30.0495	34.2053	37.0801	38.2849	35.46	36.5434	36.8817
		12:00:00	4.55387	3.71962	3.59341	30.3761	30.6313	31.3141	34.163	34.2567	31.8192	33.0004	35.9224	38.4986
		24:00:00	1.21091	1.40037	0.958607	17.8372	19.3932	18.4264	37.6453	41.4223	41.3369	45.3401	44.0948	41.0805
Fig 2e			HeLa-ACE2	Calu-3
		Antiviral	5	4
		Antibiotic	2	3
		Anti-inflammatory	5	1
		Protease inhibitor	3	7
		Cardiovascular	1	1
		Ion channel modulator	7	3
		Miscellaneous	0	1
		Neurological	0	1
		Neglected Tropical Disease	5	0
		Oncolytic	8	11
		Anti-psychotic/depressant	4	0
		Receptor binding	4	1
		Signal tranduction modulation	5	14

## Sheet: Figure 3
Fig 3a	Remdesivir HeLa-ACE2
	Concentration log[M]	%infected n=1			%infected n=2			%infected n=3			cell count n=1			cell count n=2			cell count n=3			cytotox n=1			cytotox n=2			cytotox n=3			TOA n=1			TOA n=2			TOA n=3
	-5.61909	-95.8005	-94.7545	-97.535	-100.056	-100.005	-100.014	-99.12	-100	-99.4999	28.9298	1.41405	8.29374	-6.81981	2.01149	9.55679	29.962	51.2966	48.1641										-92.6138	-80.8583	-88.199	-76.7514	-93.5448	-83.4805	-80.3661	-74.8437	-99.8898
	-6.09621	-98.9733	-96.3176	-99.76	-100.229	-100.013	-100.159	-100.345	-98.3858	-99.2124	25.9197	31.1091	26.3499	31.2276	49.9282	69.8061	38.2241	57.0486	47.5162										-68.7737	-49.7255	-48.7992	-40.2692	-44.1304	-40.198	-47.0122	-58.4412	-51.4261
	-6.57334	-84.4831	-83.5663	-86.7867	-95.3196	-98.1415	-96.6221	-91.1676	-87.7705	-92.2917	25.2508	19.0013	19.9568	-4.16368	6.46552	5.47091	12.0133	40.8298	50.216										-20.3161	-10.4953	-18.1481	-10.1709	-1.50788	-0.930314	-16.8539	-5.25048	-7.77041
	-7.05046	-4.7753	-28.0619	-19.0689	-37.5548	-30.7902	-26.9855	-34.3961	-28.2794	-42.6135	14.6321	3.71189	12.3542	9.7631	22.4856	36.0111	13.9126	23.4795	25.9179										-7.49276	1.0852	-17.8403	-13.1433	-19.1912	-3.28945	-5.35512	2.9336	-2.41904
	-7.52758	0.56063	0.247132	9.88622	3.60791	6.61874	6.41933	-0.936767	1.25859	1.61993	23.6622	7.3354	1.64147	-20.7466	-19.7557	-7.47922	4.03609	4.52617	20.8423										-5.95214	2.42198	1.45627	-1.72389	-2.39715	2.2617	7.02927	-1.66705	-1.14995
	-8.0047	-1.51382	10.2626	8.05213	9.79516	0.156753	-9.18532	9.11966	15.1715	8.73044	2.50836	2.65135	5.61555	5.24049	9.1954	36.4958	-5.17569	5.65771	2.05184										5.95756	5.62903	3.06832	-1.8321	3.44178	6.22602	7.96144	4.02522	11.376
	-8.48182	-4.2719	-2.02039	15.6179	-5.57681	7.13691	7.40018	8.39777	-2.48842	18.582	10.0334	1.76757	5.35637	-7.75305	-20.9052	-15.5817	-21.0351	7.7322	-0.75594										4.27994	10.7449	12.4349	-4.58536	4.36365	-1.18371	4.82278	5.85103	-1.61638
	-8.95894	3.10162		6.63569	1.63423	-11.6076	6.06923	-5.67244	-8.65349	3.79476	1.00334	-3.97702	-14.1685	13.4243	17.0259	23.6842	-7.54986	9.24092	7.23542										-2.28617	-0.175484	11.8345	-1.88363	3.07971	1.62052	-5.04006	-0.0668849	-11.3351
	-5																			-48.6076	-58.6844	-51.3625	-48.213	-50.9294	-56.7143	-47.8141	-43.3369	-36.9299
	-5.47712																			-19.1561	-17.8418	-30.9661	-14.3691	-23.5688	-36.4286	-15.3846	-28.169	-29.0323
	-5.95424																			6.75106	11.4789	9.41371	-2.69876	2.89963	4.42857	8.30105	5.85049	4.67186
	-6.43136																			-5.56962	5.71797	-0.90834	5.1787	2.30483	-8.14286	-9.85058	-10.8342	4.56062
	-6.90849																			2.8692	11.5649	-1.23865	5.03282	15.0929	0	10.5147	8.34236	10.4561
	-7.38561																			-3.88186	-2.96647	0.578035	12.6185	0.223048	8.57143	4.75927	-6.93391	4.33815
	-7.86273																			4.3038	-8.72743	10.4046	-9.84683	-4.53532	-6.85714	14.2778	3.25027	-6.67408
	-8.33985																			0.253165	0.128977	-1.81668	2.11524	-17.6208	-2.85714	-8.74377	4.11701	1.66852
	Remdesivir Calu-3
	Concentration log[M]	%infected n=1			%infected n=2			%infected n=3			cell count n=1			cell count n=2			cell count n=3			cytotox n=1			cytotox n=2			cytotox n=3
	-5	-99.897	-100.088	-98.7564	-99.5799	-100.046	-100.098	-100.338	-99.9472	-100	96.2776	92.8024	96.4444	102.999	100.69	82.5089	93.0204	110.779	100
	-5.47712	-98.4923	-99.234	-99.2295	-99.4568	-99.7507	-99.3361	-99.5394	-98.7541	-99.1601	110.663	120.554	124.471	113.71	100.961	95.1458	112.15	113.704	120.986
	-5.95424	-93.208	-92.5628	-91.8668	-95.3312	-93.4282	-90.0849	-90.1886	-82.0673	-89.5337	117.212	81.771	83.8954	79.9486	71.8636	70.3469	99.9864	101.673	107.409
	-6.43136	-66.0539	-61.9632	-57.8703	-42.505	-37.1362	-41.0562	-18.9015	-48.5538	-39.9603	69.2415	73.213	81.2288	26.0211	13.3983	17.4251	29.1837	30.8759	36.3116
	-6.90849	15.313	14.726	-3.63851	30.6752	-6.39572	10.9651	-1.71328	-1.87852	1.39126	8.73216	-3.1165	22.8235	-6.94087	-0.920287	-4.7619	3.44218	5.72893	-0.0317965
	-7.38561	-3.77862	16.4097	10.9207	-7.2105	10.833	28.7058	9.60826	17.5254	1.99485	-2.91072	-10.2399	12.7843	2.59926	-1.08269	-2.65137	-6.27211	-7.71898	-0.667727
	-7.86273	-3.29169	25.9949	14.3562	4.37137	-33.8895	13.327	8.36458	21.3189	12.1902	15.5052	-10.7346	0.496732	3.91317	0.189471	-6.2129	-3.27891	-14.051	-7.85374
	-8.33985	0	-9.77635	-9.38238	3.82507	5.18339	10.3172	15.4186	28.7222	-5.4528	12.7624	17.1655	6.87582	0.656955	-0.0812018	-1.88629	-0.721088	-10.101	-0.604134
	-4.52288																			4.66179	-15.2228	-11.4017	6.72028	1.61404	-10.058	-13.0406	-20.0392	-18.8262
	-5																			10.3923	-8.97456	0.951989	18.306	7.95925	-3.54005	10.6309	-10.2579	5.13078
	-5.47712																			14.5011	15.2094	7.69498	38.207	22.3595	8.88256	12.2786	3.75989	4.04137
	-5.95424																			7.77838	-6.75703	0.863432	32.4993	16.6852	7.18034	18.4834	-8.26428	-2.90175
	-6.43136																			39.8492	-0.673259	3.45057	21.4018	15.404	7.30614	16.1381	7.69111	11.2004
	-6.90848																			15.0432	10.7033	3.38099	23.5031	18.0571	7.85651	11.3978	9.46047	22.5564
	-7.38561																			9.96394	4.84613	1.00259	32.5217	17.2148	8.17494	16.717	8.04	11.843
	-7.86273																			2.80844	-10.4633	-1.3758	24.5156	6.94543	-7.87224	3.87679	-3.84711	8.81068
	Puromycin HeLa-ACE2
	Concentration log[M]	%infected n=1			%infected n=2			%infected n=3			cell count n=1			cell count n=2			cell count n=3			cytotox n=1			cytotox n=2			cytotox n=3			TOA n=1			TOA n=2			TOA n=3
	-5.017	-66.1982	-101.885	-101.158	-100.229	-100.414	-100.159	-100.524	-100	-100.174	-100.251	-99.8674	-100.734	-99.8564	-99.8563	-100.069	-99.2878	-99.3871	-98.7041										-102.365	-102.878	-104.791	-98.49	-99.8269	-99.8889	-98.5459	-89.5564	-100
	-5.4942	-93.9019	-89.6683	-95.454	-98.8405	-100.414	-93.5473	-100.524	-98.8065	-100.174	-83.9465	-82.3685	-80.432	-91.2419	-92.4569	-96.6759	-85.2327	-86.7515	-81.2095										-102.562	-103.725	-107.111	-95.8769	-99.8786	-99.7495	-98.3444	-97.4941	-99.8965
	-5.9713	-98.3678	-99.6425	-99.9897	-99.6057	-100.414	-99.8612	-100.183	-99.7407	-100.174	-28.3445	-24.9227	-26.4363	-17.5879	-25.431	-38.0886	-15.4321	-19.2362	8.63931										-102.27	-103.614	-103.314	-96.7138	-100	-100	-98.3433	-92.9164	-100
	-6.4484	-1.76856	4.74048	2.09172	-22.3745	-9.85995	-30.6458	-12.4548	-2.68914	1.31285	-10.2843	-14.494	4.40605	-13.1371	-26.6523	-27.4238	-12.2982	-2.73456	7.77538										-6.40977	-22.1743	-1.52588	-76.305	-86.1829	-83.03	-58.994	-58.9112	-89.0793
	-6.9255	24.8671	7.59572	10.4443	-4.26057	-4.43674	8.08716	10.8457	-1.19126	16.503	-14.5485	7.60053	12.2678	19.8134	21.2644	1.93906	3.46629	-13.6728	15.0108										-12.6152	-14.5357	3.30388	-16.4877	-30.7409	-13.5207	-8.88125	-3.25338	-32.0225
	-7.4026	3.2187	1.33245	4.20554	7.48229	1.83556	5.20877	-6.28266	-4.71707	8.12881	3.76254	-8.39593	7.17063	-7.89663	-26.2931	-20.0139	-19.9905	-22.1594	-11.1231										-1.40921	2.05538	2.82246	-9.90323	-4.89288	-5.11869	-5.9163	-2.50483	-5.00562
	-7.8798	3.20976	6.35139	-0.418823	2.18978	8.65041	15.3688	8.11139	5.05849	4.45725	-2.17391	-10.3403	10.7991	28.9304	18.8218	1.31579	10.9687	-0.282885	18.1425										-0.700465	-1.372	4.45332	-4.99849	-0.516031	2.02788	-14.3841	-2.58465	-13.6565
	-4.39794																			-100	-99.957	-100	-100	-100	-100	-100.055	-99.8917	-99.5551
	-4.87506																			-100	-100.043	-100	-100	-100	-100	-100.055	-99.8917	-99.8888
	-5.35218																			-99.2405	-100.043	-100	-99.7082	-99.8513	-99.7143	-99.834	-99.8917	-99.8888
	-5.8293																			-94.5992	-94.54	-94.2197	-97.5201	-91.5242	-94.1429	-95.9602	-98.5916	-99.2214
	-6.30643																			-16.5401	-18.2717	-10.2395	-53.9023	-53.9033	-44.2857	-37.078	-52.3294	-37.5973
	-6.78355																			-2.19409	3.48237	5.61519	-5.9081	6.4684	-6.28571	-2.65634	2.0585	1.77976
	-7.26067																			9.19831	8.21152	13.6251	-16.9949	6.9145	-11.5714	1.66021	4.11701	13.2369
	-7.73779																			5.14768	2.19261	2.39472	7.36689	9.29368	9.71429	11.1787	-1.62514	6.89655
	Puromycin Calu-3
	Concentration log[M]	%infected n=1			%infected n=2			%infected n=3			cell count n=1			cell count n=2			cell count n=3			cytotox n=1			cytotox n=2			cytotox n=3
	-5	-98.0315	-98.6862	-95.9501	-76.0417	-82.6326	-93.9332	-99.6609	-93.5404	-95.8583	-43.213	-40.8607	-38.9281	-12.0823	-8.76979	-11.0144	-22	-27.1973	-29.4754
	-5.47712	-73.9862	-77.2001	-69.7882	-47.5028	-51.8982	-50.0755	-50.9352	-58.0559	-67.9332	6.71704	0.247341	6.77124	0.0285633	1.75937	4.12874	0.639456	-9.52812	-8.04452
	-5.95424	-23.4276	-35.8088	-33.2702	12.7351	-26.1199	1.58195	-3.86829	-16.5101	-28.7555	6.54912	8.16226	7.55556	0.142816	0.974421	0.461681	-1.67347	-4.40223	-7.2814
	-6.43136	16.1023	-10.697	2.70124	-30.2762	-2.03414	9.73275	3.62444	18.0604	-8.68237	4.53401	-10.3883	-4.73203	9.16881	1.89471	0.936552	-4.39456	-2.47249	2.7345
	-6.90849	-16.8235	10.3561	-2.26088	-10.1676	-3.43724	1.06135	10.2779	-14.1014	14.8237	6.10132	-7.66757	-12.4183	-1.42816	-0.89322	-4.10236	0.0680272	-1.59807	-1.74881
	-7.38561	11.8626	-0.131231	10.7467	-22.0858	7.73636	-8.66231	-8.07776	8.57643	9.10858	-19.8153	0.296809	-1.54248	2.22793	-4.27663	3.97045	-4.61224	-11.5483	-15.9936
	-7.86273	13.3419	-1.41642	-3.87775	20.4436	-1.96099	-6.53649	-8.87277	-15.4821	-4.7462	7.38875	12.6144	9.43791	-1.62811	-2.51726	4.3398	-5.02041	-12.6338	2.25755
	-8.33985	-20.6025	-3.16513	-4.09055	-15.6383	9.98296	19.7898	7.96075	5.36624	2.5816	25.1329	-0.395746	14.719	0.942588	-1.5699	-4.55085	-3.65986	-1.99005	-1.90779
	-4.52288																			-100.931	-99.9022	-95.4488	-97.7263	-96.8224	-101.443	-97.7214	-100.308	-97.0229
	-5																			-80.4262	-81.4732	-68.7172	-83.9318	-82.4069	-88.2536	-90.1262	-91.0255	-86.7764
	-5.47712																			-21.5211	-21.4754	-12.3695	-29.1257	-36.4975	-41.3268	-49.2553	-54.1555	-56.8603
	-5.95424																			-2.83029	-11.281	-7.04346	-17.8087	-13.674	-31.1214	-23.8075	-33.8515	-29.7354
	-6.43136																			2.07846	1.68204	8.44139	-6.55451	0.0605266	-11.5086	-12.2093	-0.850414	-4.05643
	-6.90848																			3.60398	1.51761	9.87096	2.22665	16.0597	-0.890418	5.16823	1.58557	4.2472
	-7.38561																			8.85805	-2.4064	3.57708	15.479	1.70988	-0.489435	11.4275	7.75341	11.1753
	-7.86273																			1.72877	-14.6095	-2.22342	9.03206	7.85837	-12.5661	-1.56111	2.66339	8.57975
	Apilimod HeLa-ACE2
	Concentration log[M]	%infected n=1			%infected n=2			%infected n=3			cell count n=1			cell count n=2			cell count n=3			cytotox n=1			cytotox n=2			cytotox n=3			TOA n=1			TOA n=2			TOA n=3
	-5.61909	-97.9564	-96.6883	-98.5854	-99.176	-97.4315	-98.076	-88.0351	-79.0377	-89.9366	17.8094	23.0667	34.6436	3.58938	0.215517	-19.2521	4.70085	21.3107	36.5011										-9.8778	-6.26194	0.304835	-11.9309	-26.5472	-5.99851	-10.1028	0.0849085	-22.8314
	-6.09621	-98.4457	-97.9148	-98.877	-98.5692	-99.1064	-97.5527	-92.9215	-87.0799	-87.038	16.4716	12.9032	23.8445	7.89663	11.6379	14.0582	2.80152	41.3956	51.6199										1.8452	11.477	4.5258	-10.0091	-14.0586	-2.79662	-23.1834	-27.6557	-36.518
	-6.57334	-96.1764	-98.2769	-98.0074	-97.3703	-99.7483	-98.3422	-89.6186	-88.4431	-75.6225	19.3144	19.0897	21.5119	-4.45083	-4.16667	12.2576	9.63913	34.7949	26.8898										-3.99364	-3.46609	-5.79011	-4.98402	-4.37165	-2.99189	-21.4509	1.12184	-26.1046
	-7.05046	-96.6541	-97.5624	-97.8117	-96.6757	-95.0973	-96.8567	-85.1569	-75.3432	-82.6962	13.8796	21.2992	19.784	10.9117	33.1178	45.7064	31.5764	51.108	36.5011										-6.18145	-4.5978	-2.95435	-15.6715	-7.84874	-0.29171	-3.64917	-3.51085	-18.2837
	-7.52758	-84.2045	-91.7586	-85.2086	-88.488	-83.6715	-88.6894	-80.6843	-66.0801	-73.6156	26.3378	16.35	35.5076	9.7631	19.3247	27.2161	16.7616	42.3385	51.5119										6.07665	-0.625013	10.6098	-1.82195	4.21361	-1.57945	5.17051	1.73053	-77.382
	-8.0047	-55.1215	-37.7284	-49.8809	-50.2572	-55.8328	-53.8485	-65.1628	-50.4241	-72.126	16.388	12.0194	15.6371	18.3776	30.6753	54.6399	19.9905	46.2989	47.8402										2.77939	3.01879	8.82517	-4.23572	-3.9816	-0.979884	1.30384	-2.32482	-36.3674
	-8.48182	-37.7731	-31.008	-19.9214	-34.8787	-24.3256	-31.1044	-49.3084	-24.1686	-30.5207	14.9666	-2.73973	6.13391	-7.75305	4.16667	11.0111	2.89649	22.5365	34.0173										7.95293	7.58667	8.02622	-5.85583	-0.717247	2.88278	9.01733	-1.34566	-21.1061
	-8.95894	-9.50386	-5.14836	-21.2775	-12.3754	-4.02312	-19.893	-22.0413	-25.061	-15.5766	2.84281	-12.1078	-5.70194	4.88155	13.3621	29.8476	11.5385	47.9019	31.3175										0.412752	0.732746	13.745	-6.19992	7.83887	1.62231	7.70782	2.32474	1.29698
	-5																			-15.1899	-14.2304	-15.9372	-48.9424	-19.1078	-64.1429	-33.3149	-48.2124	-41.1568
	-5.47712																			-17.5527	-25.9243	-24.6903	-15.9737	-27.2862	-50.2857	-23.1323	-17.6598	-11.2347
	-5.95424																			-21.6878	-13.7145	-16.6804	-1.09409	-5.87361	-20.5714	-18.1516	-18.9599	-15.1279
	-6.43136																			-15.6962	-19.7334	-18.8274	-9.40919	-6.171	-21.1429	-10.736	-20.585	-14.4605
	-6.90849																			-10.4641	-3.05245	-4.5417	-0.218818	4.68401	-6.28571	-9.51854	-8.4507	-3.00334
	-7.38561																			-11.3924	-4.94411	-1.15607	4.01167	4.98141	-8.57143	-7.63697	-6.60888	-5.00556
	-7.86273																			2.70042	20.6793	5.11974	-0.364697	26.8401	-1.42857	8.74377	-0.216685	1.33482
	-8.33985																			2.78481	-0.644884	6.02808	-5.1787	6.3197	-9.57143	2.43498	-18.4182	-5.67297
	Apilimod Calu-3
	Concentration log[M]	%infected n=1			%infected n=2			%infected n=3			cell count n=1			cell count n=2			cell count n=3			cytotox n=1			cytotox n=2			cytotox n=3
	-5.00096	-10.7285	-2.64574	11.3057				-47.5294	-51.353	-58.2494	1.39938	-7.12342	-10.0654				10.5834	16.7672	16.812
	-5.47808	0.966006	9.42417	3.40389				-12.1011	-29.1583	-10.4468	-2.07109	-6.13406	-3.1634				-2.11066	4.08792	-0.124533
	-6.08014	6.26342	12.1167	11.1729				-9.56994	-12.4389	2.91004	7.33277	-6.72768	10.5359				-4.25147	-4.24876	-8.81417
	-6.42922	-5.06561	8.08592	-7.06659				14.7327	9.4894	21.192	6.99692	2.77022	11.8431				-9.55827	-9.60997	-9.36765
	-6.90623	8.58768	-2.01005	-3.11912				-8.69984	-28.761	6.02452	0.72768	-4.84789	-1.69935				-8.56324	6.60769	-3.44541
	-7.50836	6.84183	-19.0732	2.17953				27.3224	13.8795	-9.73317	-3.8623	6.33193	2.90196				-6.48274	-4.81169	-6.15746
	-7.85886	-15.3004	-8.28244	-4.91085				23.6525	32.9983	-0.026463	19.9832	3.61118	3.79085				-9.82964	-12.9071	-2.22776
	-8.33602	7.38451	13.7435	0.425119				25.7217	25.5685	-3.11121	6.88497	1.73139	-3.5817				-6.30182	-5.24058	-2.17241
	-4.52506																			14.161	5.58719	13.2494	-50.8207	-43.1115	-46.6995	-37.414	-21.1994	-29.2863
	-5.00218																			9.69713	7.84714	12.2396	-23.545	-21.1936	-38.776	-12.1995	-5.6441	-11.065
	-5.4803																			2.42751	7.23112	2.92122	-22.1069	-16.3862	-24.8313	-10.2507	-5.71472	3.45544
	-6.00318																			7.86114	2.50707	10.3059	-26.867	-11.8951	-25.6072	-4.19793	-5.8963	-0.420128
	-6.4803																			17.1574	-2.3853	8.30686	-20.4327	-5.50636	-23.0815	-3.59759	-3.18773	-0.396526
	-6.90623																			19.0322	7.48541	11.1165	-22.4129	-3.98191	-24.7199	-8.42275	-1.23575	12.1554
	-7.42922																			13.3659	0.98134	8.5885	-20.2404	-0.483902	-25.5824	7.97473	-0.625441	12.8399
	-7.90623																			15.7999	8.81774	16.9658	-20.8611	-4.53223	-27.0392	6.81436	-0.953294	10.5504
	-5.07988				13.558	7.43347	18.5032							2.54213	5.62696	1.57098
	-5.6038				24.1812	31.1418	40.4382							-4.17024	-6.1411	-2.74207
	-6.07988				37.4254	42.2126	30.7684							-8.28335	-10.6541	-1.42816
	-6.48545				9.79484	42.4562	33.9824							-1.45673	-4.91288	-4.22736
	-6.96257				17.7348	20.0263	0.633568							-2.42788	-5.2842	-4.71294
	-7.44009				12.2584	34.7957	29.2402							-6.11254	-4.62725	-4.65581
	-7.91721				21.2818	12.7457	5.56544							-5.94116	0.0856898	-3.51328
	-8.40894				19.6739	15.2793	25.6013							-1.22822	-2.97058	-6.28392
	Nafamostat mesylate HeLa-ACE2
	Concentration log[M]	%infected n=1			%infected n=2			%infected n=3			cell count n=1			cell count n=2			cell count n=3			cytotox n=1			cytotox n=2
	-5.0182	-3.7098	6.49146	-7.19067	-11.1297	-1.44144	-5.80578	44.5127	4.35201	17.8387	-5.76923	-4.24216	-6.73866	6.94577	18.2688	7.54098	-29.9104	9.72424	-29.259
	-5.5411	-6.24132	-4.10204	1.68049	-2.82495	-7.77398	5.03705	15.8634	0.683065	30.0873	-7.52508	-6.45161	-5.52916	1.52236	9.52164	3.13817	-21.1578	-1.08853	-21.2258
	-6.0182	-5.0368	-0.954637	7.01188	10.7669	-3.87644	19.7859	30.5304	-0.13978	13.3723	-5.93645	5.39107	-9.24406	8.56327	11.5262	15.0351	-32.5293	10.9579	-42.9017
	-6.4237	-5.6148	7.81942	7.08764	0.873919	2.44666	-83.1692	24.1818	15.1911	-25.1015	7.77592	-2.73973	5.26998	4.56708	-8.33713	0.327869	-6.8918	-14.2235	-31.5443
	-6.9007	0.00860962	2.66256	-6.80283	7.25828	-12.0893	11.9329	41.0415	-6.3912	-19.1123	-14.4649	2.65135	10.7991	-0.285442	13.1663	-9.8829	-29.0834	-2.90276	-33.9681
	-7.378	-7.44418	0.452992	-3.83357	6.96213	-6.71866	0.973416	25.9609	0.533599	-20.1498	-6.85619	-18.6478	-5.26998	3.23501	0.683371	10.1639	-15.2998	6.82148	-48.1648
	-7.8551	0.0105217	-7.83076	-3.25654	9.02708	6.15186	15.4544	16.0783	8.52859	-7.61301	-6.02007	-7.15864	7.42981	-0.76118	-11.9818	-15.3162	-11.5093	-8.05515	-26.9044
	-8.3475	0.281789	-2.51649	-7.17546	-6.3343	-45.8178	10.5906	29.4337	-1.12738	-3.12765	4.43144	14.0521	7.42981	-6.47003	22.8246	13.1616	-28.9456	27.4311	-43.3172
	-8.82391							15.5372	4.00823	2.02864							-3.23915	-23.3672	-41.4474
	-4.39968																			7.04663	7.9528	-5.87034	-11.4791	-0.744048	-0.842182
	-4.82565																			-10.2591	2.10364	-6.4829	-9.52202	-0.372024	5.45588
	-5.30277																			-6.42487	-4.97691	-19.0403	-0.338728	9.15179	2.89271
	-5.82798																			-7.46114	-5.28476	-10.975	1.54309	-6.1756	-0.622483
	-6.25391																			-10.0518	-9.38943	-13.7315	-1.54309	-6.02679	0.695716
	-6.73095																			-15.0259	3.74551	-7.60592	4.8551	-4.31548	4.35738
	-7.25759																			-1.96891	6.41355	-22.8178	0.489274	6.91964	4.43061
	-7.68361																			-6.11399	-1.38533	-9.95406	-8.61874	4.6131	2.89271
	-8.16071																			-15.7513	0.256542	0.663604	-3.12382	1.6369	6.77408
	-8.59517																			-7.15026	-6.82401	-13.6294	-1.69364	2.60417	-7.14024
	Nafamostat mesylate Calu-3
	Concentration log[M]	%infected n=1			%infected n=2			%infected n=3			cell count n=1			cell count n=2			cell count n=3			cytotox n=1			cytotox n=2
	-5	-102.665	-101.001	-99.9923	-91.9775	-96.4589	-93.3295				106.754	107.323	101.905	89.5744	111.652	98.2588
	-5.47712	-98.1568	-98.2698	-103.385	-88.5934	-90.2008	-89.9112	-91.5161	-91.5465	-88.9863	104.232	97.8184	107.78	95.8583	87.8874	92.8769	91.6871	97.2411	94.4674
	-5.95424	-103.525	-101.649	-96.3774	-86.5716	-92.7091	-88.3073	-88.8163	-88.5876	-88.8732	104.232	97.5816	104.939	92.8592	95.8722	80.7413	92.4218	108.639	105.946
	-6.43136	-103.11	-101.844	-100.303	-87.3985	-94.7355	-82.3216	-88.8622	-89.3984	-87.142	91.6566	105.733	84.5359	96.5153	93.7339	81.1898	97.7007	96.3365	96.407
	-6.90849	-99.8542	-102.016	-97.0942	-85.056	-85.9025	-86.8059	-85.3292	-81.5429	-90.3975	96.4934	90.1742	88.7651	79.7201	72.9192	64.5957	92.4218	100.588	110.938
	-7.38561	-86.9229	-77.0721	-75.244	-65.6518	-46.2914	-56.7859	-63.6826	-71.4393	-68.0359	57.8684	39.8106	59.6126	49.4716	31.3168	35.2064	55.932	57.5004	48.903
	-7.86273	-34.4095	-54.7238	-58.6154	-38.7347	-5.77613	-26.1289	-23.0323	-52.3471	-3.57661	15.0976	17.859	23.4221	17.9377	5.19691	9.14127	17.3469	39.409	10.4928
	-8.33985	-45.9978	-11.2124	-2.91623	-5.04646	-9.9163	-14.3537	-10.5382	1.45864	-10.0791	13.6466	-1.35295	3.72881	2.85633	3.62701	3.02071	8.01361	3.40721	4.41971
	-4.52506																			-22.4708	-25.2906	-13.0507	-41.3661	-45.0074	-48.2626
	-5.00218																			-20.1299	-13.1531	0.734312	-32.6231	-31.5763	-55.2201
	-5.4803																			-6.56382	-7.43694	6.82021	-22.8305	-29.5651	-40.3459
	-6.00318																			-9.31839	-11.1302	1.49088	-17.7907	-34.3111	-31.2736
	-6.4803																			-6.05096	-12.3389	5.29595	-16.4776	-63.3318	-5.66824
	-6.90623																			-5.30648	-11.2477	1.68002	-3.08796	-26.6957	3.36478
	-7.42922																			-6.36529	-2.56851	22.7526	-1.70025	-26.4523	0.746855
	-7.90623																			-23.5627	-8.65405	11.0814	-8.02948	-14.7121	-1.75314
	Hydroxychloroquine sulfate HeLa-ACE2
	Concentration log[M]	%infected n=1			%infected n=2			%infected n=3			cell count n=1			cell count n=2			cell count n=3			cytotox n=1			cytotox n=2			cytotox n=3			TOA n=1			TOA n=2			TOA n=3
	-5.01746	-95.1097	-92.3519	-93.3839	-98.5962	-99.3939	-99.3147	-89.7728	-90.0955	-90.2861	0.501672	-1.06054	24.4492	-1.22039	1.58046	9.9723	42.5926	12.773	23.4093										-17.4259	-24.2904	-19.2874	-14.1117	-13.0987	-23.8698	-23.9766	-19.0798	-17.2232
	-5.54	-96.9857	-90.5895	-92.8074	-98.0436	-97.6764	-92.7854	-87.1997	-85.1288	-85.7422	34.1973	13.787	33.3477	25.7717	46.9828	34.4875	28.4425	76.4008	75.4511										-6.18428	-25.3273	-9.40715	-0.97984	-10.7165	-6.9803	-4.2312	-0.40145	-11.3431
	-6.0171	-66.7098	-77.1818	-67.8667	-78.9248	-71.1275	-70.8647	-55.8201	-65.0434	-67.0949	33.5284	35.2629	41.6415	40.4882	17.1695	16.3435	56.6477	39.0788	36.6097										2.1904	-1.55145	-7.91419	-4.60667	-5.40066	-9.93654	-7.33535	-6.27056	2.9641
	-6.42366	-45.9445	-49.2492	-46.6174	-55.8509	-50.8754	-25.9409	-28.6598	-32.923	-23.5278	2.0903	0.176757	25.5724	13.2807	17.7443	28.8089	6.31529	4.89079	47.6258										3.53182	-6.55363	-2.10337	-2.48991	1.79948	-1.51257	-2.14899	-0.69918	-3.40341
	-6.89997	-19.3319	-20.5457	-17.2035	-12.0822	1.41855	-3.56471	-2.29061	-17.6289	-5.93864	-6.9398	-12.8148	17.0194	28.2125	28.592	5.12465	19.9905	17.9012	3.08642										-0.585157	-2.22834	2.01168	-1.13412	-3.5878	-5.46336	2.43674	5.79278	0.556035
	-7.37696	-7.7163	-6.01146	-7.6927	1.88088	15.7141	14.3623	-5.27943	-9.23941	9.89019	-5.35117	-3.71189	19.0929	-3.23044	-0.143678	11.4958	-0.33238	-9.63913	7.73979										-2.89253	-1.05419	1.14504	-7.23568	1.89698	-0.19463	2.10488	-0.99668	-2.77907
	-7.85387	-3.46237	0.688481	0.430673	6.77479	6.9363	6.62432	1.59123	-10.0396	16.5923	-2.0903	-17.5873	-1.90065	4.16368	18.75	14.1967	-12.5831	12.2982	25.3086										-2.74017	3.02019	4.38717	-4.46255	0.518257	-2.20454	-2.95395	0.851762	-1.75994
	-8.34669	-5.23999	0.0304416	8.12162	4.70268	26.0264	17.3235	8.01277	4.4788	-10.7995	-8.27759	8.21918	-1.2959	14.3575	-10.9914	-0.831025	12.963	-15.9069	-6.03039										6.90314	5.54726	4.0471	4.24452	-2.5755	-3.96453	-0.10202	0.844552	-6.81813
	-4.39968																			-54.4629	-45.0232	-60.3475	-82.7848	-77.2089	-73.6061	-52.0812	-50.0247	-36.1139
	-4.82449																			-43.4695	-43.5792	-43.6893	-57.4684	-51.1148	-50.6619	-45.0761	-38.3704	-33.4166
	-5.3012																			-7.96773	-8.92212	-13.8477	0.843882	-4.04624	-2.52708	-8.62944	-14.1728	-15.8342
	-5.82798																			9.6823	-8.50954	10.1686	4.55696	11.8084	-2.20618	-4.77157	-5.77778	-17.1329
	-6.25282																			-13.414	-0.361011	-3.5258	6.07595	3.1379	-1.72483	-6.80203	-19.4074	-0.44955
	-6.72955																			-8.06858	-3.76483	4.95657	8.69198	0.247729	-2.04573	5.58376	-15.6543	-3.34665
	-7.25759																			-12.1029	-2.01135	-14.7675	3.45992	3.22048	-1.80505	-10.6599	-10.321	-2.04795
	-7.68256																			3.63086	-6.75606	1.37966	4.55696	-2.72502	4.21179	7.61421	-5.08642	-9.74026
	-8.1592																			-10.4892	-7.47808	-6.48952	-6.49789	4.29397	3.89089
	-8.5938																			-8.67373	-0.051573	-6.69392	3.88186	-2.14699	-2.9282
	Hydroxychloroquine sulfate Calu-3
	Concentration log[M]	%infected n=1			%infected n=2			%infected n=3			cell count n=1			cell count n=2			cell count n=3			cytotox n=1			cytotox n=2			cytotox n=3
	-5.00043	-13.2398	-12.6547	-27.5279	5.6191	-23.8084	-4.68378	2.416	-30.5708	-40.042	-2.09919	-4.80371	-0.831906	1.14253	2.02799	-3.25621	-0.176871	-5.02041	-6.32653
	-5.4773	-17.4491	11.2796	-7.96893	-15.4626	-4.92034	-1.68511	-0.712585	-23.7306	-23.3561	8.65052	-7.09583	-0.195743	3.14196	-3.39903	-0.971151	1.12925	0.14966	-8.09524
	-6.0792	-12.0017	14.6337	6.64715	-7.80847	-21.5124	-14.987	3.41076	5.47892	11.0262	18.7543	-12.119	6.01908	3.17052	3.68466	1.51385	-4.06803	-1.59184	-6.40816
	-6.42864	-4.18549	13.2037	6.61989	-6.25183	-39.4933	2.19048	-0.469914	-7.03305	-38.3919	4.406	-7.09583	3.03401	-4.71294	9.48301	-6.88375	-0.639456	-0.857143	2.70748
	-6.90553	16.8162	-6.93902	-25.0383	-34.6166	-7.12787	-20.7386	-4.02325	9.60227	-25.0198	-5.74394	9.48549	9.24884	15.5955	6.59811	-2.05656	-1.83673	0.993197	-0.340136
	-7.50752	-5.46558	-6.98974	-14.4395	-10.6251	31.7829	-6.07841	-1.09888	6.81389	-8.4753	2.7451	-10.6559	9.83607	-5.25564	3.37047	1.17109	-2.13605	-4.53061	-8.44898
	-7.85824	4.59797	-7.58989	-1.6464	-20.7986	-7.42313	-0.53691	18.8443	19.9884	2.17928	1.26874	4.85248	7.48715	-0.742645	0.514139	-2.71351	0.530612	-0.993197	-5.7551
	-8.33517	-1.5975	-16.6589	-16.6929	-17.6695	9.22588	-31.3859	5.72245	-3.24437	-9.6479	0.161476	6.75445	19.0849	4.25593	-0.628392	3.28478	-3.7415	2.84354	-3.65986
	-4.52418																			-40.04	-44.6822	-51.7473	-22.0887	-25.7549	-21.3998	-50.86	-71.9336	-61.8868
	-5.00043																			-8.52131	-10.5532	-14.1917	2.4064	9.19676	12.5786	-13.8595	-49.1578	-25.1965
	-5.4803																			3.80107	6.7019	3.74658	6.13487	16.8181	8.95234	3.57936	-30.6091	-15.7154
	-6.00165																			1.71403	6.97483	4.01999	14.5873	14.1251	10.0633	-2.25061	-23.7238	-24.8978
	-6.47834																			-1.0524	8.92432	-2.68284	18.3468	11.9076	18.2891	11.7916	-14.8978	23.0739
	-6.90623																			0.843695	6.39432	2.30263	13.7874	18.8846	15.6894	13.8241	-7.1607	-21.2579
	-7.42771																			4.48046	9.87307	4.07553	14.8806	19.7778	18.4268	11.9332	-1.67809	-23.7186
	-7.90448																			-1.19449	4.9257	-6.04921	19.3467	19.1379	13.9296	17.9754	5.71319	-2.53931
Fig 3b	MK-4482 HeLa-ACE2
	Concentration log[M]	%infected n=1			%infected n=2			%infected n=3			cell count n=1			cell count n=2			cell count n=3			cytotox n=1			cytotox n=2			cytotox n=3			TOA n=1
	-5.0182	-27.9856	-24.1409	-29.9417	-11.9296	-24.8569	4.19423	-49.4175	-48.7188	-58.6616	-5.60201	-11.5776	3.7149	-1.23692	14.2597	7.25995	7.24324	-10.881	-1.87611										0.314835	4.76169	-0.306295
	-5.5411	-11.6567	-11.0365	-9.5669	-8.96548	-9.94467	12.2024	-26.1193	-10.5327	-28.1533	9.28094	12.4613	9.84881	-16.0799	-4.32802	-9.41452	22.5946	-16.3566	17.8053										2.71219	4.94348	11.5104
	-6.0182	-12.214	-16.2252	-2.52273	-19.7497	1.82891	18.5556	-0.565343	-5.45863	-1.21235	1.75585	-0.265135	11.9222	28.1637	7.0615	14.5667	3.42342	-8.00281	-0.743363										-0.798232	11.3308	9.11192
	-6.4237	-0.941323	6.42054	-5.5365	-11.4665	-2.31838	9.62088	-4.44242	0.608741	-5.89582	12.1237	6.53999	10.0216	3.90105	10.9795	-2.66979	-0.900901	-6.31801	22.1947										-4.41784	1.32178	10.2643
	-6.9007	-6.5786	0.902032	0.14845	-11.3501	-6.80556	-6.99092	-2.53931	-6.46091	7.38389	20.0669	-11.1357	12.6134	10.5614	1.77677	15.3162	18.4144	15.7248	11.7168										-2.0662	-0.485421	-0.338715
	-7.378	-14.0459	-5.53944	-3.65458	-20.3714	-9.58225	11.8289	-0.141145	6.20186	0.319482	6.10368	11.1357	20.9071	4.94767	16.1731	6.13583	-13.7297	-5.47561	-10.5133										-5.18331	0.660929	3.65779
	-7.8551	0.974415	12.6568	-4.9283	-19.2302	-20.1164	11.4284	4.29727	-15.8294	-10.4611	10.2007	-19.7084	6.73866	-2.66413	-4.69248	-6.69789	4.93694	-16.2162	13.9823										2.9089	4.10218	5.06363
	-8.3475	-5.90052	2.17232	1.78856	-12.5492	-9.80443	2.91804	-1.71326	-7.66138	5.85148	9.28094	14.3173	26.4363	13.7964	10.0683	24.4028	21.009	14.3208	9.9469										-5.14598	4.1379	10.565
	-8.82391							6.74211	-4.96544	-7.52244							-9.83784	-13.9698	16.0354
	-4.39968																			-15.8346	-9.23156	-21.1037	-7.51276	-5.72491	-0.571429	-2.3446	-5.27733	-5.16166
	-4.82565																			-11.3969	-4.89943	-4.64997	-12.6185	-6.7658	5	-8.99673	-7.86214	-4.82133
	-5.30277																			-12.1029	-10.263	-7.81809	3.86579	3.19703	4	-25.2454	-5.70813	-4.59444
	-5.82798																			-19.4655	-15.6266	-9.45324	-3.42815	1.56134	4	0.817884	-7.10824	3.11968
	-6.25391																			-4.53858	-6.65291	-19.162	4.44931	7.2119	-6.85714	3.10796	7.75444	11.0607
	-6.73095																			0.100857	-13.6668	-1.78845	2.84464	-4.68401	1	-7.14286	-0.753904	2.66591
	-7.25759																			-9.6823	-11.6039	-3.5258	18.3078	-3.34572	3.14286	5.94329	-0.538503	4.82133
	-7.68361																			-9.88401	-8.92212	-12.417	10.5762	-5.27881	13	3.76227	-6.78514	17.4135
	-8.16071																			-11.5986	-7.78752	-9.14665	8.82568	1.71004	1.71429	9.65104	-1.83091	1.07771
	-8.59517																			-0.706001	-12.7385	-12.928	0.510576	4.68401	-11.4286	-5.28899	-2.80022	6.40953
	MK-4482 Calu-3
	Concentration log[M]	%infected n=1			%infected n=2			cell count n=1			cell count n=2			cytotox n=1			cytotox n=2
	-5.00096	-32.7882	-37.4837	-33.6325	-41.3774	-26.9927	-42.8416	35.1204	15.9834	13.1976	21.4094	19.8128	27.6799
	-5.47808	-27.4805	-3.69335	-9.14866	-11.3438	9.65315	-8.93468	14.5082	4.89627	10.212	-0.431688	3.49308	12.366
	-6.08014	23.1125	4.59025	25.286	17.3454	15.2546	10.3832	4.0029	-3.03734	-5.63189	-4.88858	-1.67668	-1.97805
	-6.42922	17.3493	17.6914	5.1734	5.13608	26.2062	8.78023	0.88752	7.12033	-1.18745	-9.11212	-2.68269	0.625319
	-6.90623	7.3785	13.9122	-0.16371	2.86294	27.9695	13.9935	1.5758	-0.846473	-1.42494	-6.61533	0.503004	-1.23788
	-7.50836	-8.77746	19.9854	1.78893	24.5386	23.5481	-28.3332	1.17732	-7.38589	-10.5513	-11.1189	5.39332	24.413
	-7.85886	17.2433	32.9409	-21.7492	16.4627	42.3108	21.6153	-1.97428	-4.99585	-1.08567	-4.18854	-4.10787	-1.64625
	-8.33602	11.8145	8.09809	-0.895296	19.1715	30.2349	22.7038	-9.90763	-5.72614	-3.08736	-8.24875	-8.52312	-1.13578
	-4.52506													17.9833	-8.82598	15.511	-17.5037	-22.2136	-16.5771
	-5.00218													15.2157	-7.21194	14.6541	-11.3929	-18.3633	-12.1442
	-5.4803													10.1602	-9.31275	14.0566	-6.55863	-2.66962	1.84246
	-6.00318													11.1862	-5.82207	21.2264	16.524	7.40452	7.62588
	-6.4803													14.4295	-4.09915	18.9465	16.6081	12.0771	11.5166
	-6.90623													-0.925799	-2.95267	3.19969	2.28352	10.1645	6.50133
	-7.42922													13.9617	-7.05182	10.055	5.33647	0.196249	1.59145
	-7.90623													-2.83243	-20.3997	0.0628931	7.20188	-0.900255	6.47121
	N-hydroxycytidine HeLa-ACE2
	Concentration log[M]	%infected n=1			%infected n=2			cell count n=1			cell count n=2			cytotox n=1			cytotox n=2			TOA n=1
	-5.01818	-95.9068	-95.703	-94.602	-97.3369	-96.6026	-97.2941	-2.67559	2.47459	10.6263	-20.3846	-14.8642	-8.68324							-88.6412	-82.7703	-80.6006
	-5.54106	-65.3775	-59.3515	-63.9298	-52.8807	-12.9328	-65.202	11.0368	20.2386	13.3045	3.36538	-3.7037	-9.41704							-32.1719	-27.0134	-25.6358
	-6.01818	-30.1084	-28.1968	-26.2247	6.56211	13.7937	-28.207	11.1204	25.2762	15.378	-27.1154	-30.0741	-16.3473							-19.1217	-14.6661	-4.94265
	-6.42366	-20.845	-20.4031	6.3056	22.7531	23.3232	-10.0334	0.083612	18.4711	15.0324	-23.6538	-43.9012	-44.8023							4.0678	-1.90174	3.9754
	-6.90066	-9.32122	-9.36957	63.7122	19.7824	-5.07193	-8.09971	19.398	18.1175	13.3045	-22.8846	-9.53086	-22.1362							9.16129	4.65378	6.51728
	-7.37799	-5.47352	-4.04704	10.6164	29.7413	17.9839	-7.44234	16.806	7.60053	21.1663	-19.4231	-29.7778	-12.3522							8.18452	12.3603	-5.09656
	-7.85511	-5.15102	-0.84775	5.04264	11.903	-2.08059	8.51163	-0.41806	16.1732	7.08423	0	-10.716	-18.9564							-1.63726	10.875	-15.0843
	-8.34746	2.41862	1.40881	-2.87395	18.1053	10.6681	-1.57909	9.44816	3.00486	23.5853	-36.4423	-33.7284	-28.2511							4.12532	6.48137	1.9398
	-4.40012													-52.5894	-47.3606	-59.8571	-45.9651	-54.0657	-40.7828
	-4.82681													-38.4391	-39.4796	-38.1429	-39.2039	-43.0802	-30.2326
	-5.30277													-30.8534	-12.119	-16	-17.6118	-29.9408	-19.0017
	-5.82681													-4.44931	-6.9145	-4	-19.1385	-7.75444	0.283607
	-6.25414													-16.849	-13.6059	-16.5714	-13.1407	-8.07754	-16.506
	-6.73049													-10.2845	8.99628	-3.28571	-2.1265	-9.90845	-9.47249
	-7.25727													1.38585	-4.08922	-25.4286	-12.8135	-14.6473	-10.7204
	-7.68403													-8.53392	-5.27881	-6.28571	-2.67176	-11.8471	1.41804
	-8.16052													-5.32458	4.53532	-3.57143	-9.86914	-22.4017	-12.0817
	-8.59517													-2.26112	-3.19703	-3.42857	-6.70665	-1.07701	-11.9682
	N-hydroxycytidine Calu-3
	Concentration log[M]	%infected n=1			%infected n=2			cell count n=1			cell count n=2			cytotox n=1			cytotox n=2
	-5.00096	-104.882	-104.039	-104.073	-87.0522	-95.3104	-95.1991	86.9227	87.9502	86.5818	80.1456	89.3617	82.4832
	-5.47808	-102.424	-94.8216	-96.2613	-79.6455	-88.2245	-78.3438	62.9053	90.7718	57.5064	58.64	46.5691	47.6825
	-6.08014	-48.1883	-55.6504	-62.6482	-43.1506	-54.549	-44.7088	13.349	29.6929	17.4385	7.22923	17.766	5.89073
	-6.42922	-25.3967	-10.7735	-12.1745	-21.3919	-25.2933	-26.102	9.8714	14.722	-4.58015	-3.09453	3.59043	12.8042
	-6.90623	2.70186	-5.18855	-14.5454	-5.7089	20.5633	-23.5818	-7.26318	6.92116	1.22137	-0.780133	-5.69149	1.07457
	-7.50836	7.0582	-3.09962	10.044	-11.1778	-10.264	16.3735	-5.88661	0.248963	-17.0314	-4.29073	-6.32979	0.42724
	-7.85886	-6.01473	34.2889	-1.00081	-2.48149	-24.9588	14.4808	-0.199239	-10.3402	-16.3528	-9.33559	-12.3936	-11.3542
	-8.33602	34.4513	-7.59296	-0.369906	-1.01033	8.56403	15.1555	-15.5588	-11.3361	-11.162	-15.5246	-11.4628	-11.5614
	-4.52506													12.9436	5.05546	15.5754	-2.45014	-3.20905	-3.76273
	-5.00218													17.0101	8.38814	-5.33215	8.79853	0.637513	16.059
	-5.4803													15.6563	6.42976	20.4842	11.1614	13.2624	10.4639
	-6.00318													33.4901	29.5376	16.1543	11.1776	11.9158	4.60424
	-6.4803													31.5091	14.3271	27.3928	15.7061	8.6315	3.78334
	-6.90623													35.2322	25.9105	29.3304	17.2738	15.3003	19.978
	-7.42922													33.7937	18.4843	39.8512	12.102	13.4666	13.3799
	-7.90623													39.4231	26.7301	30.5074	16.191	15.6513	18.0683

## Sheet: Figure 4
Fig 4b	Day	Vehicle Control					50 mg/kg					150 mg/kg					500 mg/kg
	0	100	100	100	100	100	100	100	100	100	100	100	100	100	100	100	100	100	100	100	100
	1	100.081	98.7441	98.3406	100.422	97.8832	99.9008	97.2408	100.231	100.619	100	99.3145	100.794	101.014	100.59	100.598	100.542	100.174	100.172	100.97	95.4962
	2	96.8472	95.5259	92.7511	95.6118	94.7445	96.3294	93.8963	97.0023	97.6006	97.2498	97.0009	97.9349	97.6599	97.2199	98.281	100.619	100.174	98.4483	98.806	95.246
	3	94.422	91.6013	90.131	91.8143	92.3358	93.0556	92.5585	94.3121	96.13	95.8747	94.7729	96.1875	94.7738	95.7035	94.843	101.161	99.7394	97.8448	97.1642	96.9975
	4	92.3201	88.0691	87.1616	88.6076	89.781	89.1865	91.7224	90.8532	94.4272	93.9649	92.1165	92.5338	92.3635	94.524	91.4798	100.774	99.5656	97.1552	94.5522	97.9983
	5	89.4099	84.0659	84.2795	85.0633	86.1314	86.4087	91.3043	88.9316	93.4985	90.2215	90.4884	88.2446	89.2356	90.9014	88.0419	100.31	99.7394	95.9483	95.597	98.0817
Fig 4c	n	Vehicle	50 mg/kg	150 mg/kg	500 mg/kg
	1	6.77815	4.17609	0	0
	2	5.17609	0	0	0
	3	7.77815	3.65321	0	0
	4	5.65321	4.47712	0	0
	5	4.65321	0	0	0
Fig 4g	Uninfected		MK-4482-treated				Vehicle-treated
	Hamster 1	Hamster 2	Hamster 1	Hamster 2	Hamster 3	Hamster 4	Hamster 1	Hamster 2	Hamster 3	Hamster 4
	4861	3425	2983	5397	4186	5390	5784	4909	5614	6645
	5508	3756	1931	4673	3775	5624	6917	4991	7605	5829
	5751	4722	2350	4146	3662	5094	5586	3297	6734	5066
	5588	4678	4440	4933	3481	5058	5993	5572	5657	6664
	5684	5140	2520	4471	3837	4151	2542	6558	6516	3536
	5148	4851	2838	4738	3878	3011	5155	4274	6598	5486
	4850	3094	2773
	5752	5407
	5580	3662
	6351	3368
		3333

## Sheet: Supp Fig 1
	Remdesivir			Remdesivir			Remdesivir			Remdesivir			Remdesivir			Apilimod			Apilimod			Apilimod			Apilimod			Apilimod			Puromycin			Puromycin			Puromycin			Puromycin
	Conc. [uM]	MOI 2.2		Conc. [uM]	MOI 1.1		Conc. [uM]	MOI 0.51		Conc. [uM]	MOI 0.26		Conc. [uM]	MOI 0.09		Conc. [uM]	MOI 2.2		Conc. [uM]	MOI 1.1		Conc. [uM]	MOI 0.51		Conc. [uM]	MOI 0.26		Conc. [uM]	MOI 0.09		Conc. [uM]	MOI 2.2		Conc. [uM]	MOI 1.1		Conc. [uM]	MOI 0.51		Conc. [uM]	MOI 0.26
	2.40385	-97.7844		2.40385	-100.199		2.40385	-100		2.40385	-98.8562		2.40385	-100		2.40385	-95.0627		2.40385	-95.9567		2.40385	-98.4863		2.40385	-99.2122		2.40385	-100.67		9.61538	-100.588		9.61538	-100.306		9.61538	-92.5329		9.61538	-84.4735
	2.40385	-100.108		2.40385	-99.8751		2.40385	-99.8025		2.40385	-100.44		2.40385	-99.6943		2.40385	-95.3865		2.40385	-97.0279		2.40385	-98.5117		2.40385	-98.3109		2.40385	-99.7589		9.61538	-100.588		9.61538	-90.9496		9.61538	-100.364		9.61538	-100.645
	2.40385	-100.478		2.40385	-100		2.40385	-100.364		2.40385	-100		2.40385	-102.066		2.40385	-96.1691		2.40385	-96.4505		2.40385	-98.6152		2.40385	-97.8149		2.40385	-99.7628		9.61538	-100.588		9.61538	-100.306		9.61538	-100.364		9.61538	-100.645
	2.40385	-100.469		2.40385	-100.3		2.40385	-100.037		2.40385	-100		2.40385	-99.981		2.40385	-95.4599		2.40385	-97.4985		2.40385	-98.3061		2.40385	-98.9117		2.40385	-99.5368		9.61538	-100.588		9.61538	-100.401		9.61538	-100.248		9.61538	-100.221
	2.40385	-99.9196		2.40385	-98.9282		2.40385	-99.6566		2.40385	-100.221		2.40385	-100		2.40385	-94.9703		2.40385	-97.9256		2.40385	-98.3192		2.40385	-97.9026		2.40385	-100.027		9.61538	-100.588		9.61538	-100.401		9.61538	-96.6179		9.61538	-100.221
	2.40385	-99.9646		2.40385	-100		2.40385	-100		2.40385	-99.8081		2.40385	-100.09		2.40385	-93.9787		2.40385	-95.6694		2.40385	-97.5824		2.40385	-97.3374		2.40385	-97.5992		9.61538	-100.588		9.61538	-100.401		9.61538	-86.0921		9.61538	-60.6247
	2.40385	-99.4661		2.40385	-100		2.40385	-100		2.40385	-99.7995		2.40385	-100		2.40385	-95.958		2.40385	-98.7985		2.40385	-97.056		2.40385	-99.6923		2.40385	-97.1706		9.61538	-96.8951		9.61538	-92.2287		9.61538	-88.8235		9.61538	-94.1243
	2.40385	-100.035		2.40385	-100.016		2.40385	-99.8495		2.40385	-100		2.40385	-99.7609		2.40385	-94.2538		2.40385	-97.0578		2.40385	-97.2525		2.40385	-100.216		2.40385	-99.7916		9.61538	-100.649		9.61538	-98.5348		9.61538	-100.238		9.61538	-100.469
	2.40385	-99.7054		2.40385	-99.9126		2.40385	-100.238		2.40385	-100.259		2.40385	-100.936		2.40385	-94.9028		2.40385	-98.1595		2.40385	-96.1626		2.40385	-99.0212		2.40385	-100.936		9.61538	-89.6149		9.61538	-90.2581		9.61538	-100.238		9.61538	-100.469
	2.40385	-100.038		0.801282	-96.5373		0.801282	-99.1701		0.801282	-99.7464		0.801282	-101.472		2.40385	-96.2934		0.801282	-98.0463		0.801282	-99.775		0.801282	-99.3103		0.801282	-100.355		9.61538	-97.3387		3.20513	-100.306		3.20513	-98.3431		3.20513	-95.2546
	2.40385	-99.9987		0.801282	-96.8726		0.801282	-97.7923		0.801282	-99.819		0.801282	-100.552		2.40385	-95.7511		0.801282	-98.3823		0.801282	-97.3113		0.801282	-99.3612		0.801282	-97.5425		9.61538	-100.649		3.20513	-99.9898		3.20513	-100.248		3.20513	-100.221
	2.40385	-100.352		0.801282	-97.7734		0.801282	-99.2078		0.801282	-100.012		0.801282	-100.936		2.40385	-94.4934		0.801282	-96.5552		0.801282	-99.0013		0.801282	-99.43		0.801282	-99.9754		9.61538	-100.649		3.20513	-98.3242		3.20513	-98.5257		3.20513	-100.469
	2.40385	-100.377		0.267094	-77.9146		0.267094	-83.0315		0.267094	-92.4312		0.267094	-97.7981		2.40385	-96.1451		0.267094	-98.1799		0.267094	-97.6843		0.267094	-99.5474		0.267094	-99.1552		9.61538	-97.3387		1.06838	-100.306		1.06838	-99.9955		1.06838	-99.9327
	2.40385	-100.203		0.267094	-78.0818		0.267094	-79.335		0.267094	-93.5012		0.267094	-97.0515		2.40385	-96.3679		0.267094	-98.0377		0.267094	-97.4549		0.267094	-98.8127		0.267094	-98.0676		9.61538	-94.0285		1.06838	-100.232		1.06838	-100.248		1.06838	-100.221
	2.40385	-99.7545		0.267094	-80.1329		0.267094	-84.3065		0.267094	-94.7993		0.267094	-98.5274		2.40385	-95.6282		0.267094	-97.4784		0.267094	-99.1387		0.267094	-98.6209		0.267094	-99.4099		9.61538	-100.666		1.06838	-99.9338		1.06838	-98.9577		1.06838	-100.092
	2.40385	-99.5898		0.0890313	-28.1024		0.0890313	-5.50411		0.0890313	-41.1898		0.0890313	-45.3561		2.40385	-95.6767		0.0890313	-94.1355		0.0890313	-96.974		0.0890313	-96.3728		0.0890313	-98.9715		9.61538	-100.666		0.356125	-33.0693		0.356125	-41.7176		0.356125	-24.7445
	2.40385	-100.29		0.0890313	-24.655		0.0890313	-12.1598		0.0890313	-47.136		0.0890313	-59.8811		2.40385	-95.4874		0.0890313	-94.0006		0.0890313	-94.0955		0.0890313	-99.0218		0.0890313	-96.3897		9.61538	-100.666		0.356125	-24.8967		0.356125	-29.1977		0.356125	-26.6365
	2.40385	-100.001		0.0890313	-26.0085		0.0890313	-30.3141		0.0890313	-40.4814		0.0890313	-56.1625		2.40385	-94.5874		0.0890313	-94.5344		0.0890313	-95.5782		0.0890313	-99.1379		0.0890313	-98.8178		9.61538	-100.666		0.356125	-19.6559		0.356125	-28.9343		0.356125	-35.5474
	2.40385	-99.793		0.0296771	-0.692769		0.0296771	31.3954		0.0296771	10.7678		0.0296771	3.63585		2.40385	-94.0928		0.0296771	-67.1314		0.0296771	-70.8065		0.0296771	-76.7354		0.0296771	-78.817		9.61538	-100.666		0.118708	5.5917		0.118708	13.3435		0.118708	15.5939
	2.40385	-99.9541		0.0296771	1.86505		0.0296771	41.1282		0.0296771	0.965457		0.0296771	-9.16191		2.40385	-94.4303		0.0296771	-63.4926		0.0296771	-69.0989		0.0296771	-79.09		0.0296771	-90.4484		9.61538	-93.9767		0.118708	12.5623		0.118708	11.8683		0.118708	9.818
	2.40385	-100.038		0.0296771	3.32972		0.0296771	2.37203		0.0296771	-4.94385		0.0296771	-3.39533		2.40385	-94.1726		0.0296771	-66.7765		0.0296771	-63.6637		0.0296771	-83.6923		0.0296771	-83.2381		9.61538	-100.666		0.118708	11.8672		0.118708	4.51836		0.118708	9.11874
	2.40385	-100.335		0.00989237	-1.21395		0.00989237	19.8243		0.00989237	-18.5694		0.00989237	2.30339		2.40385	-93.3037		0.00989237	-25.3905		0.00989237	-24.7978		0.00989237	-40.0766		0.00989237	-67.5258		3.20513	-97.3876		0.0395695	-1.59709		0.0395695	-6.91138		0.0395695	-5.43931
	2.40385	-99.6008		0.00989237	-0.0155948		0.00989237	38.3239		0.00989237	3.59198		0.00989237	20.1749		2.40385	-94.7973		0.00989237	-24.983		0.00989237	-11.1822		0.00989237	-45.8209		0.00989237	-44.403		3.20513	-100.297		0.0395695	4.81893		0.0395695	3.30622		0.0395695	-4.43402
	2.40385	-100.1		0.00989237	5.80222		0.00989237	26.0903		0.00989237	-1.75902		0.00989237	-5.21373		2.40385	-94.6268		0.00989237	-30.6806		0.00989237	-23.673		0.00989237	-47.1008		0.00989237	-55.6756		3.20513	-100.214		0.0395695	5.99819		0.0395695	-10.0692		0.0395695	4.07668
	2.40385	-99.3535		0.00329746	-4.94891		0.00329746	25.9822		0.00329746	-0.158857		0.00329746	-1.2985		0.801282	-97.1045		0.00329746	-11.2269		0.00329746	-4.15111		0.00329746	-19.1734		0.00329746	-38.3835		1.06838	-99.9244		0.0131898	-7.57865		0.0131898	-10.7594		0.0131898	5.99567
	2.40385	-99.9617		0.00329746	-0.618109		0.00329746	33.8993		0.00329746	-1.64461		0.00329746	10.9248		0.801282	-96.6768		0.00329746	-13.3962		0.00329746	12.8194		0.00329746	-27.0331		0.00329746	-28.8535		1.06838	-100.649		0.0131898	1.22218		0.0131898	-2.22408		0.0131898	2.3264
	2.40385	-100.277		0.00329746	-1.169		0.00329746	9.80244		0.00329746	-3.95287		0.00329746	1.22432		0.801282	-96.2636		0.00329746	-14.6638		0.00329746	-3.94608		0.00329746	-25.1922		0.00329746	-26.0958		1.06838	-100.274		0.0131898	5.75393		0.0131898	-6.99068		0.0131898	-8.90923
	2.40385	-99.5443		0.00109915	-10.1484		0.00109915	21.141		0.00109915	5.35605		0.00109915	19.9186		0.267094	-95.4847		0.00109915	-3.1614		0.00109915	4.69511		0.00109915	-13.9321		0.00109915	-22.1701		0.356125	-33.8245		0.00439661	-9.13213		0.00439661	-4.02344		0.00439661	-6.79591
	2.40385	-100.144		0.00109915	-3.47009		0.00109915	41.4438		0.00109915	-7.93921		0.00109915	-9.84215		0.267094	-97.5092		0.00109915	-3.20914		0.00109915	17.1388		0.00109915	-12.3908		0.00109915	-11.6474		0.356125	-18.9304		0.00439661	0.380711		0.00439661	-1.04281		0.00439661	-10.6699
	2.40385	-99.14		0.00109915	-3.34963		0.00109915	6.68332		0.00109915	0.561287		0.00109915	-28.6751		0.267094	-95.9393		0.00109915	-3.54014		0.00109915	2.70589		0.00109915	-11.3196		0.00109915	-7.95207		0.356125	-25.7651		0.00439661	0.147113		0.00439661	-2.40456		0.00439661	9.82175
	0.801282	-88.9686														0.0890313	-88.8556														0.118708	5.05419
	0.801282	-89.4083														0.0890313	-89.176														0.118708	3.20831
	0.801282	-88.4439														0.0890313	-91.0158														0.118708	4.28115
	0.267094	-60.057														0.0296771	-53.4952														0.0395695	2.53152
	0.267094	-65.1743														0.0296771	-54.2623														0.0395695	-3.29464
	0.267094	-55.8015														0.0296771	-46.9637														0.0395695	1.79891
	0.0890313	-10.167														0.00989237	-17.1613														0.0131898	-0.80655
	0.0890313	-11.0645														0.00989237	-17.4052														0.0131898	-1.38182
	0.0890313	-12.9768														0.00989237	-10.7764														0.0131898	0.658301
	0.0296771	8.54761														0.00329746	-9.50382														0.00439661	-7.89315
	0.0296771	5.39436														0.00329746	-3.58487														0.00439661	-1.0085
	0.0296771	2.61956														0.00329746	-10.6476														0.00439661	-0.696658
	0.00989237	4.69595														0.00109915	-4.07802
	0.00989237	-8.65359														0.00109915	-5.5715
	0.00989237	-0.946415														0.00109915	-0.841052
	0.00329746	-1.2655
	0.00329746	-1.35791
	0.00329746	0.308446
	0.00109915	2.12205
	0.00109915	-5.33583
	0.00109915	-1.795

## Sheet: Supp Fig 2
Fig S2a	Concentration [uM]	Nelfinavir			Nelfinavir + EC10 Remdesivir			Nelfinavir + EC50 Remdesivir			Nelfinavir + EC90 Remdesivir
	-4.69465	-100.82	-94.6174	-104.117	-100.82	-94.6956	-99.4828	-97.9797	-85.4281	-101.444	-99.512	-84.3528	-103.583
	-5.17263	-97.6078	-87.0762	-66.475	-92.3292	-81.7849	-88.7973	-93.8453	-44.3881	-83.0534	-99.6741	-86.4733	-98.8214
	-5.7167	-20.2664	-6.99293	-17.6281	-30.3632	-0.5137	-28.4284	-22.7702	-22.5059	-66.8135	-66.7402	-65.0951	-89.8353
	-6.01773	-6.84681	2.29519	-9.63444	-8.72467	-12.8468	-8.17144	-71.3146	-34.3837	-67.9897	-99.4819	-88.7755	-97.0643
	-6.6038	0.617375	8.46046	-6.40431	-14.2922	-0.26691	-22.108	-58.6796	-53.3799	-57.702	-97.5041	-94.9099	-98.4527
	-7.08145	8.85445	6.52709	6.90425	-3.13625	-1.66519	-9.60736	-68.4943	-69.4584	-64.4628	-97.4163	-94.843	-92.7626
	-7.62525	5.88154	-0.50764	-4.76271	-7.1224	-16.714	-28.6222	-72.3677	-67.7221	-67.2785	-97.2917	-96.7764	-95.3089
	-8.04048	2.06308	-2.73876	8.78152	-6.9586	-10.664	-10.3152	-62.6552	-61.9206	-60.8212	-97.7672	-95.0668	-87.7837
	-8.47366	-2.68898	-3.48798	-5.85568	-12.2713	-14.0221	-22.7456	-76.5411	-54.3885	-61.6677	-97.7461	-93.5806	-94.665
	-9.01818	7.15555	5.96925	-5.31917	-5.31	-7.61571	4.26258	-68.5995	-65.3268	-55.7529	-97.598	-95.3016	-90.8691
Fig S2b	Concentration [uM]	Riboprine			Riboprine + 23 nM EC2 Remdesivir			Riboprine+ 83 nM EC24 Remdesivir			Riboprine+ 249 nM EC68 Remdesivir
	-4.69465	-69.9871	-59.4611	-77.6723	-83.3137	-83.0086	-93.9795	-96.0204	-90.7985	-101.777	-96.7271	-96.5959	-102.602
	-5.17263	-25.3691	-11.8257	-27.9313	-65.8697	-59.9605	-68.9311	-91.5665	-88.387	-95.3958	-97.3593	-82.8709	-104.709
	-5.7167	-7.3093	12.8179	-16.0998	-32.5728	-60.3922	-26.9613	-68.7904	-81.6557	-65.1712	-86.7686	-96.3262	-97.5587
	-6.01773	10.544	22.188	-2.61817	-0.18107	-41.7774	4.17905	-34.2664	-80.3705	-9.71448	-69.3021	-96.1654	-83.706
	-6.6038	6.0868	17.7779	7.2289	51.073	18.4	39.3426	11.0286	-26.5485	-23.6613	-66.8915	-84.8473	-84.672
	-7.08145	12.5773	-7.39223	16.3001	22.1518	7.46626	37.1244	-14.1492	-23.1958	-12.6258	-69.317	-79.4034	-80.6263
	-7.62525	7.34844	0.648959	-9.71926	18.8962	4.99989	10.94	-7.27465	-14.1054	-24.0401	-71.9259	-78.1971	-74.0663
	-8.04048	6.11395	8.96622	10.2687	14.3061	5.38725	30.0905	-21.7416	-19.7561	-18.9004	-76.5147	-68.4847	-79.2576
	-8.47366	0.091038	-0.64092	10.3584	23.9799	-4.07056	-1.16901	-8.78721	-17.1153	-20.3283	-76.7724	-78.5769	-73.4268
	-9.01818	5.81954	6.69524	6.60727	31.8515	-0.69455	48.5791	-21.0312	-8.06646	-4.22585	-68.5491	-77.0393	-69.2558
Fig S2c	Concentration [uM]	10-Deazaaminopterin			10-Deazaaminopterin + 23 nM EC2 Remdesivir			10-Deazaaminopterin + 83 nM EC24 Remdesivir			10-Deazaaminopterin + 249 nM EC68 Remdesivir
	-4.69465	-44.2894	-51.216	-52.0647	-61.2063	-66.1552	-73.5771	-88.8912	-85.4491	-95.048	-98.1752	-98.8632	-107.406
	-5.17263	-41.7979	-36.5209	-52.7859	-64.7699	-69.6262	-72.4375	-87.1332	-85.6283	-91.567	-99.7613	-99.5571	-106.958
	-5.7167	-41.1826	-49.7921	-46.6404	-68.3989	-69.1731	-71.1053	-88.1731	-83.1449	-95.1296	-99.6287	-96.9622	-106.758
	-6.01773	-35.5802	-44.5815	-56.4585	-66.0046	-72.8592	-67.6658	-91.3681	-89.1433	-97.6749	-100.062	-96.4646	-107.453
	-6.6038	-44.3516	-45.4515	-44.527	-71.0627	-67.0041	-73.8094	-90.6454	-88.5821	-91.3158	-99.5637	-98.3373	-105.445
	-7.08145	-38.9748	-36.2504	-47.4003	-59.0742	-58.0509	-74.8055	-89.8686	-80.6008	-89.3526	-95.9013	-96.8065	-103.901
	-7.62525	-10.896	-13.8588	-4.96133	-36.2721	-38.2047	-37.5259	-58.0256	-54.3929	-58.3874	-92.7306	-92.0716	-70.563
	-8.04048	1.55871	3.98421	10.1812	-4.99208	5.71422	-11.7315	-32.4982	-26.5538	-37.9383	-85.6929	-75.4367	-57.9895
	-8.47366	6.83972	3.78056	36.1323	3.81875	4.85391	7.70507	-37.4818	-25.497	-23.2687	-88.7059	-80.6112	-30.8458
	-9.01818	8.31211	15.4845	9.99762	-0.19276	-6.40573	4.13704	-29.0562	-35.4181	33.0612	-87.7987	-86.8596	-82.0728

## Sheet: Supp Fig 3
Fig S3a		Time post dose (h:mm:ss)	500 mg/kg PO			200 mg/kg PO			50 mg/kg PO
		0:30:00	6290	11500	7430	11600	8350	8140	3600	4540	2720
		1:00:00	4260	10500	6720	6830	6020	5440	1230	2340	3330
		3:00:00	3010	12400	6570	1290	896	1210	343	334	757
		7:00:00	793	252	338	84.3	85.8	90.4	47.7	67.3	55.8
		24:00:00	BQL	BQL	BQL	35.3	37.9	47.4	43.3	56	30.3
		BQL = below the quantifiable limit
Fig S3b		Time post dose (h:mm:ss)	500 mg/kg PO
		0:30:00	40.7	326	282
		1:00:00	20.2	6320	206
		3:00:00	108	244	71.4
		7:00:00	156	276	245
		24:00:00	BQL	41	2.73
		32:00:00	BQL	16.9	0.47
		48:00:00	BQL	1.81	BQL
		BQL = below the quantifiable limit
Fig S3c		Day	Vehicle Control					500 mg/kg PO
		0	100	100	100	100	100	100	100	100	100
		1	99.4454	99.3831	100.255	98.995	99.4093	96.9182	97.0207	99.8527	99.1786
		2	98.0033	96.9153	99.083	96.5327	96.456	94.4654	95.1466	96.8581	97.2793
		3	96.6167	96.0179	96.6378	95.4271	94.684	90.7547	93.8011	92.8326	95.4312
		4	95.3966	95.5693	94.7529	94.0201	93.5617	86.7925	92.1672	89.1998	92.4025
		5	94.4537	93.1015	93.0209	91.7085	89.4271	82.0755	91.0139	86.6961	90.1951
Fig S3d		n	Vehicle	500 mg/kg PO
		1	8.87506	9.66745
		2	9.38021	7.17609
		3	7.47712	8.77815
		4	9.07918	9.21748
		5	9.25527
